# Supplementary material for: Validation of lipid-related therapeutic targets for coronary heart disease prevention using human genetics
Source: Nat Commun. 2021 Oct 21;12:6120. doi: 10.1038/s41467-021-25731-z (PMC8531035; doi:10.1038/s41467-021-25731-z)
Supplement: Supplementary file 4 — Supplementary Data 1 [file 41467_2021_25731_MOESM4_ESM.xlsx]

## Sheet: Sheet1
Druggable gene	Genomic coordinates (GRCh37)	Min distance (pb) to LDL-C assoc. (distance rank)	Min distance (pb) to HDL-C assoc. (distance rank)	Min distance (pb) to TG assoc. (distance rank)	Prioritized by GLGC
RHD	1:25598884-25656936	31340 (4)	-	-	No
RHCE	1:25688740-25756683	0 (1)	-	-	No
RPS6KA1	1:26856252-26901521	-	0 (1)	-	No
SFN	1:27189633-27190947	-	45265 (6)	45265 (6)	No
NR0B2	1:27237980-27240457	44738 (4)	44738 (4)	44738 (4)	No
SLC9A1	1:27425306-27493472	-27702 (1)	-	-	No
BMP8A	1:39957318-39991607	-	-7238 (2)	-7238 (2)	No
PCSK9	1:55505221-55530525	0 (1)	-	-	Yes
ANGPTL3	1:63063158-63071830	-49762 (2)	-	-7878 (2)	Yes
ATG4C	1:63249806-63331184	0 (1)	-	0 (1)	No
RPL5	1:93297582-93307481	-27758 (2)	-	-	No
CELSR2	1:109792641-109818372	0 (1)	0 (1)	-	No
PSMA5	1:109941653-109969062	-19276 (2)	-	-	No
GPR61	1:110082494-110091028	-20869 (3)	-	-	No
AMPD2	1:110158726-110174673	-49687 (4)	-	-	No
GSTM4	1:110198703-110208118	-29513 (3)	-	-	No
GSTM2	1:110210644-110252171	44118 (4)	-	-	No
GSTM1	1:110230436-110251661	44628 (5)	-	-	No
GSTM5	1:110254864-110318050	0 (2)	-	-	No
GSTM3	1:110276554-110284384	11905 (3)	-	-	No
CSF1	1:110452864-110473614	-	5297 (1)	-	No
HDGF	1:156711899-156736717	-	-11248 (4)	-	No
GALNT2	1:230193536-230417870	-	0 (1)	0 (1)	Yes
GDF7	2:20866424-20873418	13808 (2)	-	-	No
APOB	2:21224301-21266945	29601 (1)	-28051 (1)	-28051 (1)	Yes
EMILIN1	2:27301435-27309271	-	-	33623 (7)	No
KHK	2:27309615-27323640	-	-	19254 (5)	No
CGREF1	2:27321757-27341995	-	-	899 (1)	No
SLC5A6	2:27422455-27435826	-	-	7370 (3)	No
ATRAID	2:27434895-27440046	-	-	3150 (2)	No
CAD	2:27440258-27466811	-	-	30737 (4)	No
UCN	2:27530268-27531313	-	-	-32720 (5)	No
NRBP1	2:27650657-27665126	-	-	-10332 (2)	No
GCKR	2:27719709-27746554	0 (1)	-	32018 (4)	Yes
MAP3K19	2:135722061-135805038	0 (1)	-	-	No
LCT	2:136545410-136594750	0 (1)	-	-	No
ABCB11	2:169779448-169887832	0 (1)	-	-	Yes
CPS1	2:211342406-211543831	-	0 (1)	-	Yes
FN1	2:216225163-216300895	0 (1)	-	-	Yes
UGT1A8	2:234526291-234681956	0 (9)	-	-	No
UGT1A10	2:234545100-234681951	0 (8)	-	-	No
UGT1A9	2:234580499-234681946	0 (7)	-	-	No
UGT1A7	2:234590584-234681945	0 (4)	-	-	No
UGT1A6	2:234600253-234681946	0 (6)	-	-	No
UGT1A5	2:234621638-234681945	0 (5)	-	-	No
UGT1A4	2:234627424-234681945	0 (3)	-	-	No
UGT1A3	2:234637754-234681945	0 (2)	-	-	No
UGT1A1	2:234668894-234681945	0 (1)	-	-	Yes
PPARG	3:12328867-12475855	0 (1)	0 (1)	13487 (1)	No
RAF1	3:12625100-12705725	0 (1)	-	-	Yes
CAMKV	3:49895421-49907655	-	0 (1)	-	No
MST1R	3:49924435-49941299	-	30215 (4)	-	No
SEMA3F	3:50192478-50226508	-	-20081 (2)	-	No
SEMA3G	3:52467069-52479101	-	-35398 (4)	-	No
TNNC1	3:52485118-52488086	-	4621 (2)	-	No
NISCH	3:52489134-52527087	-	0 (1)	-	No
PBRM1	3:52579368-52719933	-	0 (1)	-	No
NEK4	3:52744800-52804965	-	39569 (8)	-	No
ITIH1	3:52811603-52826078	-	18456 (4)	-	No
ITIH3	3:52828784-52843025	-	1509 (1)	-	No
ITIH4	3:52846991-52865495	-	-2457 (2)	-	No
ABHD6	3:58223233-58281420	12447 (3)	-	-	No
NR1I2	3:119499331-119537332	-	4965 (2)	-	No
GSK3B	3:119540170-119813264	-	0 (1)	-	Yes
RGS12	4:3294755-3441640	0 (1)	-	31499 (3)	No
HGFAC	4:3443614-3451211	-8729 (2)	-	21928 (2)	No
LRPAP1	4:3508103-3534286	-34964 (4)	-	-34964 (4)	Yes
MAPK10	4:86936276-87515284	-	-	0 (1)	No
PTPN13	4:87515468-87736324	-	32193 (3)	-41692 (2)	No
KLHL8	4:88081255-88161466	-	-28170 (2)	49590 (3)	Yes
HSD17B11	4:88257762-88312538	-	-	-46706 (2)	No
METAP1	4:99916771-99983964	-	30841 (3)	-	No
ADH5	4:99992132-100009952	-	4853 (1)	-	Yes
ADH4	4:100044808-100078949	-	-30003 (2)	-	No
NFKB1	4:103422486-103538459	-	-49200 (2)	-	No
PDGFC	4:157681606-157892546	-	0 (1)	-	No
HMGCR	5:74632154-74657929	-49992 (2)	-	-	Yes
CSNK1G3	5:122847793-122952739	0 (1)	-	-	Yes
HIST1H1C	6:26055968-26056699	36442 (6)	-	-	No
HFE	6:26087509-26098571	0 (1)	-	-	Yes
HIST1H4C	6:26104104-26104518	-10963 (2)	-	-	No
OR11A1	6:29393281-29424848	-	-	17853 (3)	No
OR2H1	6:29424958-29432105	-	-	10596 (1)	No
MAS1L	6:29454474-29455738	-	-	-11773 (2)	No
HLA-G	6:29794744-29798902	-	-	21684 (1)	No
TUBB	6:30687978-30693203	-	-	15752 (3)	No
DDR1	6:30844198-30867933	-	-	-45501 (1)	No
SFTA2	6:30899130-30899952	-	-	20172 (2)	No
C6orf15	6:31079000-31080336	49371 (8)	25077 (6)	32878 (7)	No
HLA-C	6:31236526-31239907	32354 (1)	-	25632 (1)	No
HLA-B	6:31321649-31324965	29139 (2)	29139 (2)	-49933 (2)	No
LTA	6:31539831-31542101	-27032 (6)	-	930 (2)	No
TNF	6:31543344-31546113	-30545 (7)	-	-313 (1)	No
LTB	6:31548302-31550299	-35503 (9)	-	45839 (12)	No
NCR3	6:31556672-31560762	-43873 (11)	41081 (10)	35376 (7)	No
APOM	6:31620193-31625987	-	-18350 (4)	39207 (17)	No
ABHD16A	6:31654726-31671221	-	-35150 (11)	0 (1)	No
C6orf25	6:31686371-31694491	-	-	-21177 (8)	No
HSPA1A	6:31783291-31785723	-	-	22713 (5)	No
HSPA1B	6:31795512-31798031	48981 (9)	-	39246 (7)	No
NEU1	6:31825436-31830683	17537 (4)	-	20671 (5)	No
SLC44A4	6:31830969-31846823	1397 (2)	-	4531 (2)	No
EHMT2	6:31847536-31865464	0 (1)	-	0 (1)	No
C2	6:31865562-31913449	15565 (7)	-	-14208 (3)	No
CFB	6:31895475-31919861	9153 (4)	-	-44121 (8)	No
C4A	6:31949801-31970458	-20787 (8)	-	-20787 (8)	No
C4B	6:31982539-32003195	-35079 (10)	-	4264 (3)	No
CYP21A2	6:32006042-32009447	36828 (3)	-	0 (1)	No
TNXB	6:32008931-32083111	0 (1)	-	-1472 (2)	No
EGFL8	6:32132360-32136058	-	-	48287 (8)	No
AGER	6:32148745-32152101	-	37740 (4)	32244 (4)	No
NOTCH4	6:32162620-32191844	-	0 (1)	0 (1)	No
HLA-DRA	6:32407619-32412823	-48188 (3)	-44404 (3)	0 (1)	No
HLA-DRB5	6:32485120-32498064	-	-40922 (2)	-	No
HLA-DRB1	6:32546546-32557625	42432 (3)	18358 (1)	42432 (3)	No
HLA-DQA2	6:32709119-32714992	-37979 (2)	-39746 (2)	-24862 (1)	No
HLA-DOB	6:32780540-32784825	0 (1)	-	-25250 (2)	No
PSMB8	6:32808494-32812480	-23874 (4)	-	-	No
PSMB9	6:32811913-32827362	-27293 (5)	-	-	No
SCUBE3	6:35182190-35220856	-49116 (2)	-20049 (1)	-	No
KCNK17	6:39266777-39282329	-15940 (1)	-	-	Yes
KCNK16	6:39282474-39290744	-31637 (2)	-	-	No
VEGFA	6:43737921-43754224	-	10327 (1)	10327 (1)	Yes
FRK	6:116252312-116381921	0 (1)	-	-	Yes
RSPO3	6:127439749-127518910	-	2217 (1)	-47328 (1)	Yes
L3MBTL3	6:130334844-130462594	-	-	0 (1)	No
ESR1	6:151977826-152450754	-	0 (1)	-	No
IGF2R	6:160390131-160534539	8609 (2)	-	-	No
SLC22A1	6:160542821-160579750	0 (1)	-	-	No
SLC22A2	6:160592093-160698670	19974 (1)	69 (1)	-	No
SLC22A3	6:160769300-160876014	-46295 (2)	-32178 (1)	0 (1)	No
LPA	6:160952515-161087407	0 (1)	0 (1)	-45381 (2)	Yes
PLG	6:161123270-161174347	-40471 (2)	-40809 (2)	-	No
MAP3K4	6:161412759-161538417	-21972 (1)	-	-	No
GPR146	7:1084212-1098897	-	-435 (2)	-	Yes
GPER1	7:1121844-1133451	-	-38067 (3)	-	No
DAGLB	7:6448757-6523821	-	-13853 (2)	-	Yes
NPC1L1	7:44552134-44580914	41372 (4)	-	-	Yes
FKBP6	7:72742167-72772634	-	-	0 (1)	No
FZD9	7:72848109-72850450	-	5980 (2)	32656 (2)	No
STX1A	7:73113536-73134002	-	-	-53 (2)	No
MET	7:116312444-116438440	-	-	0 (1)	Yes
AOC1	7:150521715-150558592	-	0 (1)	-	No
TNKS	8:9413424-9639856	-	-	0 (1)	No
BLK	8:11351510-11422113	-	-	0 (1)	No
FDFT1	8:11653082-11696818	-	-	-36672 (4)	No
CTSB	8:11700033-11726957	-	-	-10805 (2)	No
NAT2	8:18248755-18258728	13710 (1)	-	9752 (1)	Yes
LPL	8:19759228-19824769	-	46744 (1)	46744 (1)	Yes
SLC18A	8:20002366-20040717	-	-46760 (1)	-41092 (1)	Yes
CYP7A1	8:59402737-59412795	-4276 (1)	-	-49203 (2)	Yes
GPIHBP1	8:144295068-144299044	-	-49193 (2)	-	Yes
ABCA1	9:107543283-107690518	0 (1)	0 (1)	0 (1)	Yes
OBP2B	9:136080664-136084630	47720 (1)	-	-	No
RPL7A	9:136215069-136218281	-24059 (3)	-	-	No
C9orf96	9:136243117-136271220	0 (1)	-	-	No
ADAMTS13	9:136279478-136324508	1740 (2)	-	-	No
AKR1C3	10:5077546-5149878	-	-	46395 (3)	No
VIM	10:17270258-17279592	-9968 (1)	-	-	No
ALOX5	10:45869661-45941561	-	0 (1)	-	No
CYP26C1	10:94821021-94828454	-	-15356 (2)	-15356 (2)	No
CYP26A1	10:94833232-94837647	-	-27567 (3)	-27567 (3)	Yes
TECTB	10:114043493-114064793	-	0 (1)	0 (1)	No
ADRB1	10:115803806-115806667	-	-11019 (1)	-	No
AMPD3	11:10329860-10529126	-	0 (1)	-	Yes
PSMA1	11:14515329-14665181	-	-10866 (2)	-	No
LGR4	11:27387508-27494322	-	-	31783 (2)	No
CHST1	11:45670427-45687172	-	47215 (1)	-	No
CRY2	11:45868669-45904798	-	-28960 (2)	-	No
F2	11:46740730-46761056	-	42729 (2)	-18509 (3)	No
ACP2	11:47260853-47270457	-	40910 (3)	-34365 (4)	No
NR1H3	11:47269851-47290396	-	20971 (2)	-43363 (6)	No
PSMC3	11:47440320-47447993	-	1551 (1)	-	No
NDUFS3	11:47586888-47606114	-	-3767 (2)	-	No
PTPRJ	11:48002113-48189670	-	0 (1)	-	No
FOLH1	11:49168187-49230222	-	0 (1)	-	No
OR4A16	11:55110627-55111707	-	12013 (2)	-	No
OR4C16	11:55339604-55340536	-	-15296 (2)	-	No
DAGLA	11:61447905-61514473	49826 (6)	49826 (6)	49826 (6)	No
FEN1	11:61560109-61564716	15044 (3)	15044 (3)	15044 (3)	No
KCNK7	11:65360326-65363467	-	27850 (4)	-	No
MAP3K11	11:65365226-65382853	-	8464 (2)	-	No
RELA	11:65421067-65430565	-	-29750 (5)	-	No
MOGAT2	11:75428864-75444003	-	11018 (1)	-	No
APOA5	11:116660083-116663136	-4483 (2)	-4483 (2)	-43681 (3)	No
APOA4	11:116691419-116694022	-35819 (4)	-35819 (4)	-35819 (4)	No
APOC3	11:116700422-116703788	-44822 (5)	-44822 (5)	-44822 (5)	No
APOA1	11:116706467-116708666	-42616 (6)	-38922 (6)	-42616 (6)	Yes
SIK3	11:116714118-116969153	0 (1)	0 (1)	-46573 (7)	No
SIDT2	11:117049449-117068160	7406 (3)	-3252 (2)	-23075 (2)	No
PCSK7	11:117075053-117103241	0 (1)	-28856 (4)	-48679 (4)	No
BACE1	11:117156402-117186975	-	0 (1)	-4990 (2)	No
DCPS	11:126173647-126215644	26052 (2)	12356 (2)	-	No
ST3GAL4	11:126225535-126310239	0 (1)	0 (1)	-	Yes
PDE3A	12:20522179-20837315	-	-48421 (1)	-	Yes
SLCO1B1	12:21284136-21392180	-	-	0 (1)	No
BAZ2A	12:56989380-57030600	-	-	-38161 (2)	No
INHBC	12:57828543-57844611	-	0 (1)	0 (1)	No
INHBE	12:57846106-57853063	-	-2057 (2)	-2057 (2)	No
MARS	12:57869228-57911352	-	-25179 (6)	-25179 (6)	No
PIP4K2C	12:57984957-57997198	-	15035 (5)	-	No
ALDH2	12:112204691-112247782	37809 (2)	-	-	No
MAPKAPK5	12:112279782-112334343	5500 (1)	-	-	No
ERP29	12:112451120-112461255	-10389 (2)	25563 (2)	-	No
RPL6	12:112842994-112856642	-29579 (2)	49773 (2)	-	No
PTPN11	12:112856155-112947717	0 (1)	0 (1)	-	No
HPD	12:122277433-122301502	-	-	-28342 (4)	No
HCAR1	12:123104824-123215390	-	0 (2)	-	No
HCAR2	12:123185840-123187890	-	12878 (3)	-	No
HCAR3	12:123199303-123201439	-	0 (1)	-	No
SCARB1	12:125261402-125367214	-	0 (1)	-	Yes
CBLN3	14:24895738-24900160	-12108 (2)	-	-	No
SERPINA10	14:94749650-94759608	35884 (2)	-	-	No
SERPINA6	14:94770585-94789731	5761 (1)	-	-	No
SERPINA1	14:94843084-94857030	-47592 (3)	-	-	No
AKT1	14:105235686-105262088	-	15121 (2)	-	No
LTK	15:41795836-41806085	-	23145 (3)	-	No
TYRO3	15:41849873-41871536	-	-20643 (2)	-	No
GANC	15:42565431-42645864	-	37923 (3)	37923 (3)	No
CATSPER2	15:43920701-43960316	-	-	-26883 (4)	No
PDIA3	15:44038590-44065477	-	-	-22173 (2)	No
MFAP1	15:44096690-44117000	-	-	35817 (3)	No
ALDH1A2	15:58245622-58790065	-	0 (1)	0 (1)	No
LIPC	15:58702768-58861151	-	-21963 (2)	-22125 (2)	Yes
ADAM10	15:58887403-59042177	-	-34294 (2)	-	No
LACTB†	15:63413999-63434260	-	-498 (1)	-498 (1)	Yes
PKM	15:72491370-72524164	-	-	42451 (4)	No
HSD3B7	16:30996519-31000473	-	-	47606 (8)	No
PRSS53	16:31094746-31100949	-	-	41044 (7)	No
VKORC1	16:31102163-31107301	-	-	34692 (5)	No
PRSS8	16:31142756-31147083	-	-	-763 (2)	No
PRSS36	16:31150246-31161415	-	-	-8253 (3)	No
SLC12A3	16:56899119-56949762	43263 (4)	43263 (4)	37253 (4)	No
CETP	16:56995762-57017757	-2737 (1)	-2737 (1)	-8747 (1)	Yes
CCL22	16:57392684-57400102	-	-38750 (2)	-	No
CES3	16:66995140-67009051	-	42996 (3)	-	No
CES4A	16:67022492-67043661	-	8386 (1)	-	No
HSD11B2	16:67464555-67471456	-	-45403 (4)	-	No
AGRP	16:67516474-67517716	-	37623 (2)	-	No
GFOD2	16:67708434-67753324	-	5454 (2)	-	No
PSKH1	16:67927175-67963581	-	-42556 (7)	-	No
CTRL	16:67961543-67966317	-	27326 (6)	-	No
PSMB10	16:67968405-67970990	-	22653 (4)	-	No
LCAT	16:67973653-67978034	-	46961 (6)	-	Yes
SLC12A4	16:67977377-68003504	-	21491 (4)	-	No
DPEP3	16:68009566-68014732	-	10263 (3)	-	No
DPEP2	16:68021297-68034489	-	0 (2)	-	No
PLA2G15	16:68279207-68294961	-	0 (1)	-	No
DHODH	16:72042487-72058954	-34262 (1)	-	49139 (6)	No
HP	16:72088491-72094954	0 (2)	-	13139 (3)	No
ASGR1	17:7076750-7082883	6040 (2)	-	-	No
AURKB	17:8108056-8113918	47231 (5)	-	-	No
CACNB1	17:37329709-37353956	-	35453 (4)	-	No
RPL19	17:37356536-37360980	-	28429 (3)	-	No
CDK12	17:37617764-37721160	-	18114 (1)	-	No
PNMT	17:37824234-37826728	-	31950 (4)	-	No
ERBB2	17:37844167-37886679	-	0 (1)	-	No
PSMD3	17:38137050-38154213	-	-15057 (2)	-	No
CSF3	17:38171614-38174066	-	-49621 (6)	-	No
SOST	17:41831099-41836156	-	-	42010 (4)	No
DUSP3	17:41843489-41856356	-	-	21810 (3)	No
CD300LG	17:41924516-41940997	-	0 (1)	0 (1)	No
PPY	17:42018172-42019836	-	-39416 (5)	-	No
WNT9B	17:44910567-44964096	-	46625 (4)	-	No
MYL4	17:45277812-45301045	12133 (1)	-	-	No
ITGB3	17:45331212-45421658	3457 (2)	-	-	No
NPEPPS	17:45600308-45700642	49954 (3)	-	49954 (3)	No
APOH	17:64208151-64252643	0 (1)	-	-	No
ITGB4	17:73717408-73753899	28292 (4)	-	-	No
GALK1	17:73747675-73761792	20399 (3)	-	-	No
H3F3B	17:73772515-73781974	217 (2)	-	-	No
RPL17	18:47014851-47018906	-	10670 (1)	-	No
LIPG	18:47087069-47119272	37732 (1)	40585 (1)	-	Yes
INSR	19:7112266-7294045	-	-	0 (1)	Yes
MAP2K7	19:7968728-7979363	-	0 (1)	-	No
NDUFA7	19:8373490-8386280	-	46916 (6)	-	No
RPS28	19:8386042-8388224	-	44972 (5)	-	No
ANGPTL4	19:8428173-8439257	-	2522 (1)	-	Yes
ADAMTS10	19:8645126-8675620	-	-34232 (3)	-34232 (3)	No
TMED1	19:10943114-10946994	44833 (4)	-	-	No
CARM1	19:10982189-11033453	0 (1)	-	-	No
SMARCA4	19:11071598-11176071	0 (1)	-	-	No
LDLR	19:11200038-11244492	0 (1)	-	-	Yes
NCAN	19:19322782-19363042	20713 (4)	-	20713 (4)	No
HAPLN4	19:19366450-19373605	10150 (3)	-	10150 (3)	No
TSSK6	19:19623227-19626838	30794 (6)	-	30794 (6)	No
NDUFA13	19:19626545-19644285	13347 (4)	-	13347 (4)	No
CILP2	19:19649057-19657468	164 (1)	-	164 (1)	Yes
LPAR2	19:19734477-19739739	-12501 (2)	-	-12501 (2)	No
PEPD	19:33877856-34012700	-	0 (1)	0 (1)	Yes
SCN1B	19:35521588-35531352	-	-	25392 (2)	No
HPN	19:35531410-35557475	-	-	0 (1)	No
PVR	19:45147098-45166850	28463 (3)	-	-	No
CEACAM16	19:45202421-45213986	-7108 (1)	33641 (3)	33641 (3)	No
BCAM	19:45312328-45324673	4541 (1)	4541 (1)	46165 (4)	No
PVRL2	19:45349432-45392485	3134 (2)	3134 (2)	3134 (2)	No
APOE	19:45409011-45412650	-13392 (3)	-13392 (3)	-13392 (3)	Yes
APOC1	19:45417504-45422606	-21885 (4)	-21885 (4)	-21885 (4)	No
APOC4-APOC2	19:45445495-45452822	-49876 (5)	-49876 (5)	-49876 (5)	No
APOC2	19:45449243-45452822	-47577 (7)	-49899 (7)	37606 (5)	No
MARK4	19:45582546-45808541	0 (2)	-	-	No
GIPR	19:46171502-46186982	20828 (4)	-	-	No
DMPK	19:46272975-46285810	-31643 (4)	-	-	No
SAE1	19:47616531-47713886	-	-26636 (2)	-26636 (2)	No
FGF21	19:49258816-49261587	-44542 (7)	-	-	No
BCAT2	19:49298319-49314286	-48080 (7)	-	-	No
FLT3LG	19:49977464-49989488	-	-	38675 (7)	No
RPL13A	19:49990811-49995565	-	-	32598 (6)	No
RPS11	19:49999622-50002946	-	-	25217 (4)	No
FCGRT	19:50010073-50029590	-	-	0 (1)	No
FPR1	19:52248425-52307363	-	15725 (2)	-	No
FPR2	19:52255279-52273779	-	49309 (4)	-	No
FPR3	19:52298416-52329442	-	0 (1)	-	No
RPS9	19:54704610-54752862	-	39907 (5)	-	No
LILRA6	19:54720737-54746649	-	46120 (6)	-	No
LILRB5	19:54754263-54761164	-	31605 (4)	-	No
LILRB2	19:54777675-54785039	-	42441 (5)	-	No
LILRA3	19:54799854-54809952	-	17528 (3)	-	Yes
LILRA5	19:54818353-54824409	-	3071 (1)	-	No
LILRA4	19:54844456-54850421	-	-16976 (2)	-	No
LAIR1	19:54865362-54882165	-	-37882 (4)	-	No
GGT7	20:33432523-33460663	-	-23173 (2)	-	No
GSS	20:33516236-33543620	-	0 (1)	0 (1)	No
MYH7B	20:33563206-33590240	-	-33440 (3)	-37799 (3)	No
EDEM2	20:33703167-33865928	-	0 (1)	-	No
PROCR	20:33759876-33765165	-	12818 (2)	-	No
MMP24	20:33814457-33864801	-	-36474 (3)	-	No
GDF5	20:34021145-34042568	3933 (2)	-	-	No
TOP1	20:39657458-39753127	0 (1)	-	-	Yes
EMILIN3	20:39988606-39995467	-20655 (2)	-	-	No
HNF4A	20:42984340-43061485	0 (1)	0 (1)	-	Yes
TNNC2	20:44451853-44462384	-	-24435 (4)	-24435 (4)	No
CTSA	20:44518783-44527459	-	4796 (2)	20734 (3)	No
PLTP	20:44527399-44540794	-	0 (1)	7399 (1)	Yes
MMP9	20:44637547-44645200	-	0 (1)	0 (1)	No
SLC12A5	20:44650356-44688784	-	-5391 (2)	-5391 (2)	No
CD40	20:44746911-44758502	-	-12540 (1)	-	No
PPIL2	22:22006559-22054304	-	-23667 (5)	-	No
PLA2G6	22:38507502-38601697	-	-	0 (1)	Yes
KCNJ4	22:38822332-38851205	-	-	46846 (4)	No
PPARA	22:46546424-46639653	0 (1)	-	-	Yes
