# Supplementary material for: Validation of lipid-related therapeutic targets for coronary heart disease prevention using human genetics
Source: Nat Commun. 2021 Oct 21;12:6120. doi: 10.1038/s41467-021-25731-z (PMC8531035; doi:10.1038/s41467-021-25731-z)
Supplement: Supplementary file 5 — Supplementary Data 2 [file 41467_2021_25731_MOESM5_ESM.xlsx]

## Sheet: Sheet1
Druggable gene	Genomic coordinates	LDL-C (OR, 95% CI)	HDL-C (OR, 95% CI)	Triglycerides (OR, 95% CI)
ABCA1	chr9:107543283-107690518	2.05 (1.34, 3.15)*	1.41 (0.66, 3.0)	2.4 (1.29, 4.49)*
ABCB11	chr2:169779448-169887832	1.51 (0.7, 3.25)	-	-
ABHD16A	chr6:31654726-31671221	0.7 (0.14, 3.54)	1.06 (0.21, 5.4)	0.94 (0.33, 2.68)
ABHD6	chr3:58223233-58281420	2.25 (0.87, 5.87)	-	-
ACP2	chr11:47260853-47270457	-	1.1 (1.0, 1.2)*	0.86 (0.58, 1.26)
ADAM10	chr15:58887403-59042177	-	1.87 (0.94, 3.75)	-
ADAMTS10	chr19:8645126-8675620	-	0.43 (0.16, 1.17)	3.1 (1.21, 7.98)*
ADAMTS13	chr9:136279478-136324508	11.18 (4.37, 28.59)*†	-	-
ADH4	chr4:100044808-100078949	-	1.05 (0.39, 2.85)	-
ADH5	chr4:99992132-100009952	-	1.05 (0.39, 2.85)	-
ADRB1	chr10:115803806-115806667	-	1.67 (0.58, 4.8)	-
AGER	chr6:32148745-32152101	1.47 (0.71, 3.06)	1.82 (1.08, 3.04)*	1.07 (0.15, 7.64)
AGRP	chr16:67516474-67517716	-	0.98 (0.66, 1.45)	-
AKR1C3	chr10:5077546-5149878	-	-	1.05 (0.49, 2.25)
AKT1	chr14:105235686-105262088	-	0.49 (0.18, 1.36)	-
ALDH1A2	chr15:58245622-58790065	-	0.89 (0.81, 0.99)*	1.28 (1.07, 1.54)*†
ALDH2	chr12:112204691-112247782	0.14 (0.07, 0.29)*	-	-
ALOX5	chr10:45869661-45941561	-	1.74 (1.18, 2.58)*	-
AMPD2	chr1:110158726-110174673	2.51 (1.53, 4.11)*	2.97 (0.88, 10.06)	-
AMPD3	chr11:10329860-10529126	-	0.5 (0.27, 0.92)*	-
ANGPTL3	chr1:63063158-63071830	1.21 (1.11, 1.33)*	1.61 (0.52, 5.01)	1.16 (1.08, 1.25)*
ANGPTL4	chr19:8428173-8439257	-	0.48 (0.28, 0.83)*†	3.38 (1.02, 11.22)*†
AOC1	chr7:150521715-150558592	-	0.81 (0.46, 1.41)	-
APOA1	chr11:116706467-116708666	1.88 (1.49, 2.36)*†	0.84 (0.63, 1.11)	1.25 (1.12, 1.4)*†
APOA4	chr11:116691419-116694022	1.51 (1.23, 1.86)*†	0.53 (0.38, 0.74)*	1.27 (1.14, 1.43)*†
APOA5	chr11:116660083-116663136	2.05 (1.4, 3.02)*†	0.72 (0.6, 0.87)*†	1.21 (1.12, 1.31)*†
APOB	chr2:21224301-21266945	1.5 (1.18, 1.9)*†	1.23 (0.72, 2.12)	0.53 (0.29, 0.98)*†
APOC1	chr19:45417504-45422606	1.31 (1.22, 1.41)*†	0.39 (0.25, 0.59)*	0.51 (0.17, 1.47)
APOC2	chr19:45449243-45452822	1.2 (0.87, 1.66)	0.55 (0.26, 1.14)	1.29 (0.31, 5.39)
APOC3	chr11:116700422-116703788	2.04 (1.72, 2.42)*†	0.67 (0.58, 0.78)*	1.26 (1.12, 1.41)*†
APOC4-APOC2	chr19:45445495-45452822	1.18 (0.86, 1.63)	0.54 (0.26, 1.12)	1.66 (0.9, 3.07)
APOE	chr19:45409011-45412650	1.3 (1.2, 1.41)*†	0.39 (0.26, 0.59)*	0.5 (0.17, 1.45)
APOH	chr17:64208151-64252643	1.52 (0.76, 3.02)	0.66 (0.29, 1.53)	-
APOM	chr6:31620193-31625987	2.32 (0.82, 6.58)	1.06 (0.21, 5.4)	0.96 (0.36, 2.6)
ASGR1	chr17:7076750-7082883	1.39 (0.55, 3.49)	-	-
ATG4C	chr1:63249806-63331184	0.64 (0.31, 1.33)	-	0.94 (0.55, 1.61)
ATRAID	chr2:27434895-27440046	-	-	0.85 (0.71, 1.02)
AURKB	chr17:8108056-8113918	1.35 (0.64, 2.84)	-	-
BACE1	chr11:117156402-117186975	-	2.72 (1.68, 4.39)*	0.82 (0.04, 16.33)
BAZ2A	chr12:56989380-57030600	-	-	0.56 (0.2, 1.63)
BCAM	chr19:45312328-45324673	1.09 (0.71, 1.69)	0.4 (0.18, 0.87)*	0.63 (0.4, 0.97)*
BCAT2	chr19:49298319-49314286	0.94 (0.48, 1.83)	-	-
BLK	chr8:11351510-11422113	-	-	0.46 (0.31, 0.7)*
BMP8A	chr1:39957318-39991607	-	0.52 (0.4, 0.69)*	1.8 (0.6, 5.46)
C2	chr6:31865562-31913449	1.62 (0.93, 2.8)	1.85 (0.66, 5.17)	0.21 (0.07, 0.6)*
C4A	chr6:31949801-31970458	2.26 (0.88, 5.85)	1.04 (0.21, 5.12)	0.22 (0.08, 0.65)*
C4B	chr6:31982539-32003195	2.41 (1.6, 3.63)*	1.23 (0.33, 4.63)	2.28 (1.11, 4.68)*
C6orf15	chr6:31079000-31080336	1.62 (1.23, 2.14)*	1.08 (0.43, 2.72)	1.5 (1.0, 2.25)*
C6orf25	chr6:31686371-31694491	0.7 (0.14, 3.54)	-	1.26 (0.43, 3.69)
C9orf96	chr9:136243117-136271220	5.77 (2.71, 12.31)*†	-	-
CACNB1	chr17:37329709-37353956	-	0.38 (0.2, 0.72)*	-
CAD	chr2:27440258-27466811	-	-	1.01 (0.85, 1.19)
CAMKV	chr3:49895421-49907655	-	0.18 (0.1, 0.31)*	-
CARM1	chr19:10982189-11033453	2.27 (1.68, 3.05)*†	-	-
CATSPER2	chr15:43920701-43960316	-	-	1.05 (0.46, 2.37)
CBLN3	chr14:24895738-24900160	1.25 (0.61, 2.54)	-	-
CCL22	chr16:57392684-57400102	-	0.37 (0.11, 1.22)	-
CD300LG	chr17:41924516-41940997	-	1.04 (0.57, 1.91)	1.58 (0.58, 4.35)
CD40	chr20:44746911-44758502	-	1.32 (0.46, 3.77)	0.75 (0.2, 2.72)
CDK12	chr17:37617764-37721160	-	0.19 (0.0, 37.54)	-
CEACAM16	chr19:45202421-45213986	1.66 (1.31, 2.11)*†	0.46 (0.27, 0.79)*	0.56 (0.25, 1.27)
CELSR2	chr1:109792641-109818372	1.97 (1.78, 2.18)*†	0.06 (0.04, 0.09)*	-
CES3	chr16:66995140-67009051	-	1.15 (0.6, 2.18)	-
CES4A	chr16:67022492-67043661	-	1.15 (0.6, 2.18)	-
CETP	chr16:56995762-57017757	1.49 (1.29, 1.72)*	0.91 (0.87, 0.95)*†	1.98 (1.63, 2.4)*†
CFB	chr6:31895475-31919861	1.61 (0.94, 2.77)	1.85 (0.66, 5.16)	0.46 (0.24, 0.91)*
CGREF1	chr2:27321757-27341995	-	-	0.94 (0.66, 1.36)
CHST1	chr11:45670427-45687172	-	1.15 (0.45, 2.94)	-
CILP2	chr19:19649057-19657468	1.19 (1.01, 1.39)*	-	1.18 (1.0, 1.39)*†
CPS1	chr2:211342406-211543831	-	2.05 (1.1, 3.82)*	-
CRY2	chr11:45868669-45904798	-	0.71 (0.48, 1.04)	-
CSF1	chr1:110452864-110473614	-	0.57 (0.28, 1.15)	-
CSF3	chr17:38171614-38174066	0.3 (0.12, 0.74)*	0.87 (0.4, 1.89)	-
CSNK1G3	chr5:122847793-122952739	0.33 (0.2, 0.55)*	-	-
CTRL	chr16:67961543-67966317	-	1.11 (0.91, 1.35)	-
CTSA	chr20:44518783-44527459	-	1.89 (1.3, 2.75)*	0.12 (0.05, 0.28)*
CTSB	chr8:11700033-11726957	-	-	0.65 (0.44, 0.98)*
CYP21A2	chr6:32006042-32009447	2.34 (1.49, 3.66)*	1.23 (0.33, 4.63)	2.22 (1.03, 4.81)*
CYP26A1	chr10:94833232-94837647	7.25 (4.25, 12.37)*	0.22 (0.09, 0.51)*	4.35 (2.79, 6.79)*
CYP26C1	chr10:94821021-94828454	7.25 (4.23, 12.42)*	0.22 (0.09, 0.51)*	4.36 (2.79, 6.83)*
CYP7A1	chr8:59402737-59412795	0.95 (0.47, 1.91)	-	0.86 (0.33, 2.28)
DAGLA	chr11:61447905-61514473	1.67 (1.21, 2.29)*	0.49 (0.1, 2.47)	0.63 (0.53, 0.75)*
DAGLB	chr7:6448757-6523821	-	0.35 (0.22, 0.54)*	-
DCPS	chr11:126173647-126215644	4.96 (1.89, 13.06)*	0.29 (0.13, 0.66)*	-
DDR1	chr6:30844198-30867933	0.95 (0.5, 1.8)	1.62 (0.42, 6.27)	0.99 (0.37, 2.67)
DHODH	chr16:72042487-72058954	0.66 (0.44, 1.0)	-	7.42 (2.32, 23.71)*
DMPK	chr19:46272975-46285810	2.78 (1.64, 4.73)*	0.4 (0.11, 1.45)	-
DPEP2	chr16:68021297-68034489	-	1.36 (0.98, 1.89)	-
DPEP3	chr16:68009566-68014732	-	1.36 (0.98, 1.9)	-
DUSP3	chr17:41843489-41856356	-	0.93 (0.25, 3.55)	1.03 (0.39, 2.69)
EDEM2	chr20:33703167-33865928	2.37 (0.76, 7.37)	0.0 (0.0, 0.0)*	-
EGFL8	chr6:32132360-32136058	1.47 (0.71, 3.06)	-	1.96 (0.97, 3.97)
EHMT2	chr6:31847536-31865464	3.32 (1.25, 8.83)*	2.66 (0.73, 9.69)	0.23 (0.03, 1.56)
EMILIN1	chr2:27301435-27309271	-	-	0.73 (0.34, 1.57)
EMILIN3	chr20:39988606-39995467	2.51 (1.29, 4.86)*	-	-
ERBB2	chr17:37844167-37886679	-	2.82 (0.25, 31.53)	-
ERP29	chr12:112451120-112461255	0.11 (0.06, 0.18)*	0.04 (0.02, 0.13)*	-
ESR1	chr6:151977826-152450754	-	2.11 (1.13, 3.93)*	-
F2	chr11:46740730-46761056	0.17 (0.05, 0.59)*	0.57 (0.13, 2.43)	0.35 (0.13, 0.94)*
FCGRT	chr19:50010073-50029590	-	-	1.95 (0.75, 5.07)
FDFT1	chr8:11653082-11696818	-	-	0.88 (0.44, 1.73)
FEN1	chr11:61560109-61564716	2.02 (0.99, 4.12)	0.54 (0.2, 1.47)	1.13 (0.71, 1.8)
FGF21	chr19:49258816-49261587	1.06 (0.79, 1.43)	-	1.62 (0.46, 5.78)
FKBP6	chr7:72742167-72772634	-	-	0.52 (0.2, 1.34)
FLT3LG	chr19:49977464-49989488	-	-	1.95 (0.75, 5.07)
FN1	chr2:216225163-216300895	0.04 (0.01, 0.22)*	-	-
FOLH1	chr11:49168187-49230222	-	0.76 (0.36, 1.61)	-
FPR1	chr19:52248425-52307363	-	1.58 (1.11, 2.24)*	-
FPR2	chr19:52255279-52273779	-	1.89 (1.24, 2.87)*	-
FPR3	chr19:52298416-52329442	-	1.58 (1.1, 2.26)*	-
FRK	chr6:116252312-116381921	0.76 (0.48, 1.21)	0.57 (0.17, 1.94)	-
FZD9	chr7:72848109-72850450	-	1.13 (0.52, 2.46)	1.08 (0.72, 1.61)
GALK1	chr17:73747675-73761792	3.38 (1.46, 7.85)*	-	-
GALNT2	chr1:230193536-230417870	-	0.56 (0.42, 0.74)*	2.19 (1.48, 3.25)*
GANC	chr15:42565431-42645864	-	0.72 (0.31, 1.67)	1.32 (0.65, 2.71)
GCKR	chr2:27719709-27746554	1.49 (0.88, 2.51)	-	0.9 (0.45, 1.83)
GDF5	chr20:34021145-34042568	2.71 (0.77, 9.5)	-	-
GDF7	chr2:20866424-20873418	0.96 (0.6, 1.53)	-	1.33 (0.63, 2.8)
GFOD2	chr16:67708434-67753324	-	1.42 (1.01, 2.0)*	-
GGT7	chr20:33432523-33460663	-	0.43 (0.15, 1.23)	2.61 (1.1, 6.18)*
GIPR	chr19:46171502-46186982	2.72 (1.06, 7.02)*	0.89 (0.37, 2.12)	4.17 (1.16, 15.02)*
GPER1	chr7:1121844-1133451	2.81 (0.85, 9.29)	2.12 (0.84, 5.34)	-
GPIHBP1	chr8:144295068-144299044	-	1.82 (1.23, 2.71)*	-
GPR146	chr7:1084212-1098897	2.81 (0.85, 9.29)	2.12 (0.85, 5.33)	-
GPR61	chr1:110082494-110091028	1.97 (1.56, 2.5)*†	3.02 (0.77, 11.91)	5.14 (1.43, 18.48)*
GSK3B	chr3:119540170-119813264	-	0.45 (0.16, 1.25)	-
GSK3B	chr3:119540170-119813264	-	0.45 (0.16, 1.25)	-
GSS	chr20:33516236-33543620	-	0.57 (0.2, 1.65)	2.25 (1.05, 4.85)*
GSTM1	chr1:110230436-110251661	3.28 (1.83, 5.87)*	-	-
GSTM2	chr1:110210644-110252171	3.28 (1.83, 5.89)*	-	-
GSTM3	chr1:110276554-110284384	0.06 (0.0, 0.79)*	-	-
GSTM4	chr1:110198703-110208118	3.41 (1.54, 7.53)*	2.97 (0.88, 10.06)	-
GSTM5	chr1:110254864-110318050	0.06 (0.0, 0.84)*	-	-
H3F3B	chr17:73772515-73781974	3.38 (1.46, 7.85)*	-	-
HAPLN4	chr19:19366450-19373605	1.06 (0.91, 1.22)	-	1.07 (0.93, 1.25)
HCAR1	chr12:123104824-123215390	-	0.99 (0.68, 1.44)	-
HCAR2	chr12:123185840-123187890	-	0.85 (0.52, 1.38)	-
HCAR3	chr12:123199303-123201439	-	0.85 (0.52, 1.39)	-
HDGF	chr1:156711899-156736717	-	1.18 (0.44, 3.19)	-
HFE	chr6:26087509-26098571	1.92 (0.77, 4.83)	0.81 (0.18, 3.61)	-
HGFAC	chr4:3443614-3451211	2.07 (1.35, 3.16)*	-	1.97 (1.34, 2.89)*
HIST1H1C	chr6:26055968-26056699	1.83 (0.79, 4.25)	0.84 (0.18, 4.01)	-
HIST1H4C	chr6:26104104-26104518	1.92 (0.77, 4.83)	0.81 (0.18, 3.61)	-
HLA-B	chr6:31321649-31324965	0.31 (0.08, 1.16)	1.81 (0.84, 3.88)	1.8 (1.46, 2.22)*
HLA-C	chr6:31236526-31239907	1.47 (0.06, 35.1)	1.73 (0.91, 3.28)	1.06 (0.8, 1.4)
HLA-DOB	chr6:32780540-32784825	3.57 (2.2, 5.78)*	1.06 (0.31, 3.59)	1.31 (0.81, 2.11)
HLA-DQA2	chr6:32709119-32714992	2.95 (2.41, 3.6)*	2.23 (1.19, 4.19)*	1.17 (0.82, 1.68)
HLA-DRA	chr6:32407619-32412823	2.29 (1.55, 3.37)*	1.2 (0.78, 1.85)	2.34 (1.41, 3.86)*
HLA-DRB1	chr6:32546546-32557625	1.37 (0.97, 1.93)	0.92 (0.6, 1.41)	1.44 (0.63, 3.32)
HLA-DRB5	chr6:32485120-32498064	2.75 (1.13, 6.7)*	0.8 (0.12, 5.14)	-
HLA-G	chr6:29794744-29798902	1.39 (0.44, 4.38)	-	1.33 (0.41, 4.3)
HMGCR	chr5:74632154-74657929	1.22 (1.03, 1.45)*	-	-
HNF4A	chr20:42984340-43061485	1.51 (0.67, 3.38)	1.18 (0.87, 1.6)	-
HP	chr16:72088491-72094954	1.1 (0.88, 1.38)	-	7.42 (2.32, 23.71)*
HPD	chr12:122277433-122301502	-	1.81 (0.68, 4.83)	0.38 (0.12, 1.16)
HPN	chr19:35531410-35557475	-	-	0.61 (0.24, 1.51)
HSD11B2	chr16:67464555-67471456	-	0.58 (0.31, 1.1)	-
HSD17B11	chr4:88257762-88312538	-	-	1.36 (0.9, 2.05)
HSD3B7	chr16:30996519-31000473	-	-	1.32 (0.63, 2.78)
HSPA1A	chr6:31783291-31785723	10.64 (2.34, 48.34)*	-	1.5 (0.44, 5.09)
HSPA1B	chr6:31795512-31798031	4.6 (1.61, 13.1)*	-	0.02 (0.0, 2.7)
IGF2R	chr6:160390131-160534539	4.56 (2.73, 7.61)*	-	224064.11 (5.34, 9394669504.1)*
INHBC	chr12:57828543-57844611	-	0.64 (0.41, 1.0)*	1.95 (0.99, 3.84)
INHBE	chr12:57846106-57853063	-	0.58 (0.35, 0.97)*	1.95 (1.0, 3.81)*
INSR	chr19:7112266-7294045	-	0.69 (0.47, 1.04)	1.15 (0.83, 1.62)
ITGB3	chr17:45331212-45421658	1.64 (1.06, 2.52)*	2.79 (0.81, 9.62)	-
ITGB4	chr17:73717408-73753899	3.38 (1.46, 7.85)*	-	-
ITIH1	chr3:52811603-52826078	2.07 (0.59, 7.23)	3.11 (0.85, 11.31)	-
ITIH3	chr3:52828784-52843025	2.07 (0.59, 7.23)	2.75 (0.81, 9.38)	-
ITIH4	chr3:52846991-52865495	2.07 (0.59, 7.23)	2.75 (0.81, 9.38)	-
KCNJ4	chr22:38822332-38851205	-	-	0.45 (0.16, 1.3)
KCNK16	chr6:39282474-39290744	1.13 (0.42, 3.04)	-	-
KCNK17	chr6:39266777-39282329	2.89 (1.46, 5.74)*	-	-
KCNK7	chr11:65360326-65363467	-	0.09 (0.03, 0.3)*	16.79 (4.99, 56.51)*
KHK	chr2:27309615-27323640	-	-	0.74 (0.41, 1.34)
KLHL8	chr4:88081255-88161466	0.96 (0.31, 2.93)	0.98 (0.47, 2.05)	1.15 (0.95, 1.41)
L3MBTL3	chr6:130334844-130462594	-	-	1.54 (0.57, 4.14)
LACTB	chr15:63413999-63434260	-	0.64 (0.48, 0.86)*	1.43 (0.87, 2.36)
LAIR1	chr19:54865362-54882165	-	1.53 (0.87, 2.69)	-
LCAT	chr16:67973653-67978034	-	1.11 (0.92, 1.34)	-
LCT	chr2:136545410-136594750	0.61 (0.23, 1.58)	-	-
LDLR	chr19:11200038-11244492	1.37 (0.98, 1.93)	0.04 (0.01, 0.34)*	-
LGR4	chr11:27387508-27494322	-	-	4.07 (2.03, 8.16)*
LILRA3	chr19:54799854-54809952	-	0.76 (0.44, 1.33)	-
LILRA4	chr19:54844456-54850421	-	0.87 (0.44, 1.69)	-
LILRA5	chr19:54818353-54824409	-	0.8 (0.45, 1.43)	-
LILRA6	chr19:54720737-54746649	-	0.96 (0.65, 1.41)	-
LILRB2	chr19:54777675-54785039	-	0.51 (0.27, 0.96)*	-
LILRB5	chr19:54754263-54761164	-	0.96 (0.65, 1.41)	-
LIPC	chr15:58702768-58861151	-	0.99 (0.89, 1.11)	0.91 (0.44, 1.86)
LIPG	chr18:47087069-47119272	0.41 (0.25, 0.67)*	0.95 (0.82, 1.1)	-
LPA	chr6:160952515-161087407	13.5 (7.17, 25.42)*	21.73 (4.69, 100.69)*	3.77 (1.78, 7.99)*
LPAR2	chr19:19734477-19739739	1.48 (1.22, 1.8)*	-	1.62 (1.39, 1.9)*
LPL	chr8:19759228-19824769	-	0.63 (0.49, 0.82)*†	1.68 (1.46, 1.92)*†
LRPAP1	chr4:3508103-3534286	5.03 (1.74, 14.56)*	-	2.59 (1.6, 4.2)*
LTA	chr6:31539831-31542101	2.03 (1.04, 3.97)*	-	1.22 (0.78, 1.9)
LTA	chr6:31539831-31542101	2.03 (1.04, 3.97)*	-	1.22 (0.78, 1.9)
LTB	chr6:31548302-31550299	2.01 (1.03, 3.93)*	1.2 (0.44, 3.25)	1.11 (0.76, 1.62)
LTK	chr15:41795836-41806085	-	0.8 (0.49, 1.29)	-
MAP2K7	chr19:7968728-7979363	-	1.24 (0.51, 3.02)	0.73 (0.2, 2.71)
MAP3K11	chr11:65365226-65382853	-	0.09 (0.03, 0.3)*	16.79 (4.99, 56.51)*
MAP3K19	chr2:135722061-135805038	1.21 (0.53, 2.8)	-	-
MAP3K4	chr6:161412759-161538417	2.89 (1.75, 4.78)*	-	-
MAPK10	chr4:86936276-87515284	-	0.75 (0.47, 1.19)	1.22 (0.53, 2.77)
MAPKAPK5	chr12:112279782-112334343	0.26 (0.12, 0.57)*	-	-
MARK4	chr19:45582546-45808541	1.02 (0.73, 1.41)	0.72 (0.18, 2.87)	-
MARS	chr12:57869228-57911352	-	0.63 (0.39, 1.03)	1.95 (1.0, 3.83)
MAS1L	chr6:29454474-29455738	-	-	1.32 (0.62, 2.83)
MET	chr7:116312444-116438440	-	0.66 (0.43, 1.01)	1.09 (0.42, 2.87)
METAP1	chr4:99916771-99983964	-	1.05 (0.39, 2.85)	-
MFAP1	chr15:44096690-44117000	-	0.72 (0.24, 2.17)	1.33 (0.56, 3.19)
MMP24	chr20:33814457-33864801	2.37 (0.76, 7.37)	1.56 (0.93, 2.63)	-
MMP9	chr20:44637547-44645200	-	1.07 (0.14, 8.55)	0.46 (0.24, 0.85)*
MOGAT2	chr11:75428864-75444003	-	0.96 (0.43, 2.14)	-
MST1R	chr3:49924435-49941299	-	0.18 (0.11, 0.31)*	-
MYH7B	chr20:33563206-33590240	-	0.5 (0.19, 1.3)	2.25 (1.05, 4.85)*
MYL4	chr17:45277812-45301045	2.05 (0.77, 5.49)	-	-
NAT2	chr8:18248755-18258728	3.37 (2.07, 5.49)*	-	3.33 (1.94, 5.71)*
NCAN	chr19:19322782-19363042	1.04 (0.9, 1.2)	-	1.1 (0.86, 1.39)
NCR3	chr6:31556672-31560762	2.15 (1.09, 4.25)*	1.3 (0.46, 3.71)	1.03 (0.69, 1.55)
NDUFA13	chr19:19626545-19644285	1.63 (1.13, 2.35)*	-	1.18 (1.0, 1.39)*†
NDUFA7	chr19:8373490-8386280	-	0.57 (0.3, 1.07)	-
NDUFS3	chr11:47586888-47606114	-	1.18 (0.83, 1.69)	-
NEK4	chr3:52744800-52804965	1.58 (0.48, 5.24)	1.28 (0.43, 3.77)	-
NEU1	chr6:31825436-31830683	3.32 (1.24, 8.84)*	2.66 (0.73, 9.69)	0.18 (0.02, 1.59)
NFKB1	chr4:103422486-103538459	-	1.25 (0.5, 3.08)	-
NISCH	chr3:52489134-52527087	-	0.57 (0.35, 0.93)*	1.16 (0.31, 4.34)
NOTCH4	chr6:32162620-32191844	1.47 (0.7, 3.07)	1.9 (1.17, 3.1)*	0.87 (0.67, 1.13)
NPC1L1	chr7:44552134-44580914	2.01 (1.48, 2.73)*†	-	2.56 (0.75, 8.68)
NPEPPS	chr17:45600308-45700642	1.43 (0.67, 3.07)	3.28 (0.96, 11.23)	0.6 (0.22, 1.63)
NR0B2	chr1:27237980-27240457	1.38 (0.6, 3.18)	0.67 (0.27, 1.64)	1.91 (0.71, 5.17)
NR1H3	chr11:47269851-47290396	-	1.07 (0.97, 1.18)	0.86 (0.58, 1.27)
NR1I2	chr3:119499331-119537332	-	0.43 (0.17, 1.08)	-
NRBP1	chr2:27650657-27665126	-	-	0.89 (0.72, 1.1)
OBP2B	chr9:136080664-136084630	0.47 (0.06, 3.46)	-	-
OR11A1	chr6:29393281-29424848	-	-	2.42 (0.53, 11.09)
OR2H1	chr6:29424958-29432105	-	-	2.24 (0.55, 9.16)
OR4A16	chr11:55110627-55111707	-	0.83 (0.36, 1.93)	-
OR4C16	chr11:55339604-55340536	-	0.76 (0.32, 1.84)	-
PBRM1	chr3:52579368-52719933	1.58 (0.48, 5.24)	0.77 (0.41, 1.44)	2.21 (0.66, 7.34)
PCSK7	chr11:117075053-117103241	1.62 (0.85, 3.11)	0.78 (0.51, 1.21)	2.57 (0.09, 73.1)
PCSK9	chr1:55505221-55530525	1.6 (1.45, 1.77)*†	-	-
PDE3A	chr12:20522179-20837315	-	0.79 (0.4, 1.58)	-
PDGFC	chr4:157681606-157892546	-	0.52 (0.19, 1.39)	-
PDIA3	chr15:44038590-44065477	-	-	1.33 (0.56, 3.19)
PEPD	chr19:33877856-34012700	-	0.36 (0.25, 0.51)*	3.41 (1.92, 6.08)*
PIP4K2C	chr12:57984957-57997198	-	1.14 (0.27, 4.85)	-
PKM	chr15:72491370-72524164	-	-	1.54 (0.59, 4.03)
PLA2G15	chr16:68279207-68294961	-	1.45 (1.06, 1.97)*	-
PLA2G6	chr22:38507502-38601697	-	1.01 (0.57, 1.78)	1.09 (0.4, 3.0)
PLG	chr6:161123270-161174347	18.35 (5.47, 61.6)*	5.48 (0.07, 456.86)	0.75 (0.18, 3.14)
PLTP	chr20:44527399-44540794	-	0.67 (0.1, 4.53)	0.25 (0.02, 2.61)
PNMT	chr17:37824234-37826728	-	0.64 (0.36, 1.15)	-
PPARA	chr22:46546424-46639653	3.77 (1.44, 9.85)*	-	-
PPARG	chr3:12328867-12475855	1.67 (1.04, 2.68)*	0.71 (0.35, 1.48)	2.18 (1.14, 4.15)*
PPIL2	chr22:22006559-22054304	-	0.82 (0.47, 1.43)	-
PPY	chr17:42018172-42019836	-	1.34 (0.73, 2.47)	0.48 (0.13, 1.75)
PROCR	chr20:33759876-33765165	-	0.0 (0.0, 0.0)*	-
PRSS36	chr16:31150246-31161415	1.52 (0.43, 5.39)	-	1.16 (0.4, 3.32)
PRSS53	chr16:31094746-31100949	1.62 (0.45, 5.86)	-	1.32 (0.52, 3.35)
PRSS8	chr16:31142756-31147083	1.52 (0.43, 5.39)	-	1.32 (0.52, 3.36)
PSKH1	chr16:67927175-67963581	-	1.18 (0.92, 1.52)	-
PSMA1	chr11:14515329-14665181	-	1.43 (0.5, 4.11)	-
PSMA5	chr1:109941653-109969062	2.47 (1.8, 3.39)*†	0.08 (0.02, 0.29)*	-
PSMB10	chr16:67968405-67970990	-	1.11 (0.91, 1.35)	-
PSMB8	chr6:32808494-32812480	2.23 (0.99, 4.98)	1.06 (0.31, 3.59)	1.09 (0.6, 1.97)
PSMC3	chr11:47440320-47447993	-	1.12 (0.9, 1.4)	0.68 (0.18, 2.53)
PSMD3	chr17:38137050-38154213	0.3 (0.12, 0.74)*	0.85 (0.55, 1.31)	-
PTPN11	chr12:112856155-112947717	1259419.6 (0.0, 4107788603997230.5)	0.05 (0.02, 0.16)*	-
PTPN13	chr4:87515468-87736324	-	1.03 (0.64, 1.65)	0.99 (0.7, 1.39)
PTPRJ	chr11:48002113-48189670	-	0.5 (0.35, 0.72)*	-
PVR	chr19:45147098-45166850	1.31 (1.12, 1.54)*†	0.32 (0.11, 0.91)*	-
PVRL2	chr19:45349432-45392485	1.43 (1.27, 1.63)*†	0.35 (0.24, 0.51)*	0.51 (0.19, 1.37)
RAF1	chr3:12625100-12705725	2.06 (1.48, 2.86)*	-	2.63 (0.79, 8.83)
RAF1	chr3:12625100-12705725	2.06 (1.48, 2.86)*	-	2.63 (0.79, 8.83)
RELA	chr11:65421067-65430565	-	0.09 (0.03, 0.3)*	16.79 (4.99, 56.51)*
RGS12	chr4:3294755-3441640	1.99 (1.31, 3.03)*	-	1.98 (1.35, 2.89)*
RHCE	chr1:25688740-25756683	0.71 (0.4, 1.26)	-	-
RHD	chr1:25598884-25656936	0.27 (0.07, 1.07)	-	-
RPL13A	chr19:49990811-49995565	-	-	1.95 (0.75, 5.07)
RPL17	chr18:47014851-47018906	0.61 (0.21, 1.81)	0.75 (0.52, 1.08)	-
RPL19	chr17:37356536-37360980	-	0.45 (0.23, 0.9)*	-
RPL5	chr1:93297582-93307481	0.43 (0.27, 0.68)*	-	-
RPL6	chr12:112842994-112856642	0.13 (0.06, 0.28)*	0.05 (0.02, 0.16)*	-
RPL7A	chr9:136215069-136218281	2.29 (1.57, 3.36)*†	-	-
RPS11	chr19:49999622-50002946	-	-	1.95 (0.75, 5.07)
RPS28	chr19:8386042-8388224	-	0.57 (0.3, 1.07)	-
RPS6KA1	chr1:26856252-26901521	-	1.7 (0.62, 4.68)	-
RPS9	chr19:54704610-54752862	-	0.95 (0.64, 1.41)	-
RSPO3	chr6:127439749-127518910	-	0.69 (0.45, 1.07)	1.1 (0.74, 1.65)
SAE1	chr19:47616531-47713886	-	0.23 (0.08, 0.65)*	3.19 (1.82, 5.58)*
SCARB1	chr12:125261402-125367214	5.16 (1.85, 14.39)*	0.42 (0.14, 1.26)	8.0 (2.41, 26.56)*
SCN1B	chr19:35521588-35531352	-	-	0.61 (0.24, 1.51)
SCUBE3	chr6:35182190-35220856	0.2 (0.06, 0.66)*	0.0 (0.0, 0.13)*	-
SEMA3F	chr3:50192478-50226508	-	0.4 (0.18, 0.89)*	-
SEMA3G	chr3:52467069-52479101	-	1.07 (0.45, 2.55)	1.16 (0.31, 4.34)
SERPINA1	chr14:94843084-94857030	0.65 (0.22, 1.9)	-	-
SERPINA10	chr14:94749650-94759608	0.73 (0.26, 2.1)	-	-
SERPINA6	chr14:94770585-94789731	0.65 (0.22, 1.9)	-	-
SFN	chr1:27189633-27190947	1.51 (0.67, 3.41)	0.49 (0.25, 0.97)*	1.91 (0.71, 5.17)
SFTA2	chr6:30899130-30899952	0.85 (0.4, 1.78)	1.97 (0.61, 6.41)	0.69 (0.25, 1.9)
SIDT2	chr11:117049449-117068160	1.62 (0.85, 3.11)	0.79 (0.51, 1.21)	1.03 (0.19, 5.6)
SIK3	chr11:116714118-116969153	1.15 (0.57, 2.31)	0.46 (0.29, 0.73)*†	1.08 (0.98, 1.18)
SLC12A3	chr16:56899119-56949762	1.94 (1.43, 2.63)*	0.89 (0.86, 0.93)*†	0.75 (0.24, 2.33)
SLC12A4	chr16:67977377-68003504	-	1.11 (0.92, 1.33)	-
SLC12A5	chr20:44650356-44688784	-	2.06 (0.18, 22.96)	0.4 (0.21, 0.76)*
SLC18A1	chr8:20002366-20040717	-	0.22 (0.08, 0.61)*	2.41 (1.66, 3.5)*
SLC22A1	chr6:160542821-160579750	4.39 (2.62, 7.36)*	-	224064.11 (5.16, 9728155751.75)*
SLC22A2	chr6:160592093-160698670	2.48 (1.85, 3.32)*	2.55 (1.16, 5.63)*	6.47 (2.56, 16.37)*
SLC22A3	chr6:160769300-160876014	5.13 (3.44, 7.66)*	2.4 (1.27, 4.53)*	4.42 (2.62, 7.45)*
SLC44A4	chr6:31830969-31846823	3.32 (1.25, 8.83)*	2.66 (0.73, 9.69)	0.23 (0.03, 1.59)
SLC5A6	chr2:27422455-27435826	-	-	0.86 (0.71, 1.05)
SLC9A1	chr1:27425306-27493472	1.03 (0.43, 2.46)	0.96 (0.22, 4.13)	-
SLCO1B1	chr12:21284136-21392180	-	-	0.22 (0.07, 0.65)*
SMARCA4	chr19:11071598-11176071	2.22 (1.98, 2.49)*†	0.01 (0.0, 0.02)*	-
SOST	chr17:41831099-41836156	-	0.93 (0.25, 3.55)	1.03 (0.39, 2.69)
ST3GAL4	chr11:126225535-126310239	2.25 (1.16, 4.39)*	0.03 (0.0, 0.17)*	-
STX1A	chr7:73113536-73134002	-	-	0.89 (0.62, 1.28)
TECTB	chr10:114043493-114064793	0.88 (0.3, 2.64)	0.63 (0.27, 1.5)	1.49 (0.9, 2.49)
TMED1	chr19:10943114-10946994	2.06 (1.5, 2.83)*†	-	-
TNF	chr6:31543344-31546113	2.03 (1.05, 3.93)*	-	1.21 (0.78, 1.9)
TNKS	chr8:9413424-9639856	-	-	0.79 (0.54, 1.16)
TNNC1	chr3:52485118-52488086	-	0.57 (0.36, 0.93)*	1.73 (0.56, 5.36)
TNNC2	chr20:44451853-44462384	-	1.21 (0.69, 2.12)	0.81 (0.43, 1.52)
TNXB	chr6:32008931-32083111	2.15 (1.55, 2.97)*	0.98 (0.21, 4.67)	1.64 (0.95, 2.82)
TOP1	chr20:39657458-39753127	2.3 (0.15, 35.62)	-	16.72 (4.19, 66.8)*
TSSK6	chr19:19623227-19626838	1.64 (1.14, 2.37)*	-	1.17 (0.99, 1.39)
TUBB	chr6:30687978-30693203	-	7.56 (1.18, 48.38)*	4.46 (2.13, 9.36)*
TYRO3	chr15:41849873-41871536	-	0.8 (0.49, 1.29)	-
UCN	chr2:27530268-27531313	-	-	1.35 (0.53, 3.44)
UGT1A1	chr2:234668894-234681945	1.33 (0.74, 2.39)	-	-
UGT1A10	chr2:234545100-234681951	1.95 (1.25, 3.05)*	-	-
UGT1A3	chr2:234637754-234681945	2.04 (1.27, 3.25)*	-	-
UGT1A4	chr2:234627424-234681945	2.03 (1.27, 3.23)*	-	-
UGT1A5	chr2:234621638-234681945	2.03 (1.27, 3.25)*	-	-
UGT1A6	chr2:234600253-234681946	1.91 (1.22, 3.0)*	-	-
UGT1A7	chr2:234590584-234681945	1.94 (1.22, 3.07)*	-	-
UGT1A8	chr2:234526291-234681956	1.95 (1.23, 3.08)*	-	-
UGT1A9	chr2:234580499-234681946	1.94 (1.24, 3.05)*	-	-
VEGFA	chr6:43737921-43754224	-	0.22 (0.15, 0.3)*	4.16 (2.45, 7.08)*†
VIM	chr10:17270258-17279592	1.02 (0.34, 3.06)	0.77 (0.21, 2.78)	-
VKORC1	chr16:31102163-31107301	1.62 (0.45, 5.86)	-	1.32 (0.52, 3.35)
WNT9B	chr17:44910567-44964096	-	6.95 (2.1, 23.05)*
