# Supplementary material for: Validation of lipid-related therapeutic targets for coronary heart disease prevention using human genetics
Source: Nat Commun. 2021 Oct 21;12:6120. doi: 10.1038/s41467-021-25731-z (PMC8531035; doi:10.1038/s41467-021-25731-z)
Supplement: Supplementary file 6 — Supplementary Data 3 [file 41467_2021_25731_MOESM6_ESM.xlsx]

## Sheet: Sheet1
Gene	LDL-C (OR, 95% CI)	HDL -C (OR, 95% CI)	Triglycerides (OR, 95% CI)	Clinical trial (Record type)	BNF (Record type)	Phase	Mechanism of action	Indication
ADRB1	-	1.67 (0.58, 4.8)	-	Outcome	Side effect	4	AGONIST	Pain, Asthma, Nasal Obstruction, Glaucoma, Obstructive Lung Diseases, Hemorrhage, Cardiovascular Diseases, Serum Sickness, Bronchial Spasm, Rhinitis, Seasonal Allergic, Urticaria, Heart Arrest, Angioedema, Sinusitis, Sepsis, Hypotension, Orthostatic
ADRB1	-	1.67 (0.58, 4.8)	-	Outcome	Side effect	4	ANTAGONIST	Angina Pectoris, Hypertension, Myocardial Infarction, Cardiovascular Diseases, Arrhythmias, Cardiac, Migraine Disorders, Open-Angle Glaucoma, Ocular Hypertension, Glaucoma, Heart Failure, Left Ventricular Dysfunction
ADRB1	-	1.67 (0.58, 4.8)	-	Outcome	Side effect	4	PARTIAL AGONIST	Cardiovascular Diseases
ESR1	-	2.11 (1.13, 3.93)*	-	Outcome	Side effect	4	AGONIST	Neoplasms, Hypogonadism, Menorrhagia, Primary Ovarian Insufficiency, Acne Vulgaris, Osteoporosis, Postmenopausal
ESR1	-	2.11 (1.13, 3.93)*	-	Outcome	Side effect	4	ANTAGONIST	Breast Neoplasms, Neoplasms
ESR1	-	2.11 (1.13, 3.93)*	-	Outcome	Side effect	4	MODULATOR	Infertility, Dyspareunia, Breast Neoplasms, Osteoporosis, Postmenopausal
TNF	2.03 (1.05, 3.93)*	-	1.21 (0.78, 1.9)	Outcome	Side effect	4	INHIBITOR	Ankylosing Spondylitis, Crohn Disease, Psoriasis, Rheumatoid Arthritis, Colitis, Ulcerative, Psoriatic Arthritis, Immune System Diseases, Juvenile Arthritis
FRK	0.76 (0.48, 1.21)	0.57 (0.17, 1.94)	-	Outcome	Side effect	4	INHIBITOR	Neoplasms, Precursor Cell Lymphoblastic Leukemia-Lymphoma
BLK	-	-	0.46 (0.31, 0.7)*	Outcome	Side effect	4	INHIBITOR	Precursor Cell Lymphoblastic Leukemia-Lymphoma, Neoplasms
DHODH	0.66 (0.44, 1.0)	-	7.42 (2.32, 23.71)*	Adverse event	Side effect	4	INHIBITOR	Rheumatoid Arthritis, Immune System Diseases, Multiple Sclerosis
HMGCR	1.22 (1.03, 1.45)*	-	-	Outcome	Indication	4	INHIBITOR	Cardiovascular Diseases, Hypercholesterolemia, Dyslipidemias, Hyperlipidemias, Coronary Artery Disease, Hyperlipoproteinemia Type II, Myocardial Infarction, Heart Failure, Hypertension, Stroke, Stable Angina, Angina Pectoris, Type 2 Diabetes Mellitus
NPC1L1	2.01 (1.48, 2.73)*†	-	2.56 (0.75, 8.68)	Outcome	Indication	4	INHIBITOR	Hypercholesterolemia, Hyperlipidemias, Cardiovascular Diseases
PPARG	1.67 (1.04, 2.68)*	0.71 (0.35, 1.48)	2.18 (1.14, 4.15)*	Outcome	Indication	4	AGONIST	Type 2 Diabetes Mellitus, Diabetes Mellitus, Colitis, Ulcerative, Cardiovascular Diseases
PPARA	3.77 (1.44, 9.85)*	-	-	Outcome	Indication	4	AGONIST	Cardiovascular Diseases, Hypercholesterolemia, Dyslipidemias
PCSK9	1.6 (1.45, 1.77)*†	-	-	Outcome	Indication	4	INHIBITOR	Hyperlipoproteinemia Type II, Coronary Artery Disease, Cardiovascular Diseases
INSR	-	0.69 (0.47, 1.04)	1.15 (0.83, 1.62)	Outcome	-	4	AGONIST	Diabetes Mellitus, Type 2 Diabetes Mellitus, Type 1 Diabetes Mellitus
NDUFS3	-	1.18 (0.83, 1.69)	-	Outcome	-	4	INHIBITOR	Diabetes Mellitus, Type 2 Diabetes Mellitus
NDUFA7	-	0.57 (0.3, 1.07)	-	Outcome	-	4	INHIBITOR	Diabetes Mellitus, Type 2 Diabetes Mellitus
NDUFA13	1.63 (1.13, 2.35)*	-	1.18 (1.0, 1.39)*†	Outcome	-	4	INHIBITOR	Diabetes Mellitus, Type 2 Diabetes Mellitus
ALDH2	0.14 (0.07, 0.29)*	-	-	Outcome	-	4	INHIBITOR	Ectoparasitic Infestations, Alcoholism
NISCH	-	0.57 (0.35, 0.93)*	1.16 (0.31, 4.34)	Outcome	-	4	AGONIST	Hypertension
ABCA1	2.05 (1.34, 3.15)*	1.41 (0.66, 3.0)	2.4 (1.29, 4.49)*	Outcome	-	4	INHIBITOR	Cardiovascular Diseases
PDE3A	-	0.79 (0.4, 1.58)	-	Outcome	-	4	INHIBITOR	Thrombosis, Obstructive Lung Diseases, Essential Thrombocythemia, Asthma, Cardiovascular Diseases, Coronary Artery Disease, Stroke
F2	0.17 (0.05, 0.59)*	0.57 (0.13, 2.43)	0.35 (0.13, 0.94)*	Outcome	-	4	INHIBITOR	Venous Thrombosis, Thrombosis, Unstable Angina, Thrombocytopenia, Atrial Fibrillation, Embolism, Stroke
TUBB	-	7.56 (1.18, 48.38)*	4.46 (2.13, 9.36)*	Adverse event	-	4	INHIBITOR	Breast Neoplasms, Neoplasms, Hodgkin Disease, Large-Cell Anaplastic Lymphoma, Non-Small-Cell Lung Carcinoma, Gout, Familial Mediterranean Fever
VEGFA	-	0.22 (0.15, 0.3)*	4.16 (2.45, 7.08)*†	Adverse event	-	4	ANTAGONIST	Retinal Neovascularization
VEGFA	-	0.22 (0.15, 0.3)*	4.16 (2.45, 7.08)*†	Adverse event	-	4	INHIBITOR	Diabetic Retinopathy, Retinal Neovascularization, Wet Macular Degeneration, Macular Edema, Colorectal Neoplasms, Neoplasms, Glioblastoma, Renal Cell Carcinoma, Non-Small-Cell Lung Carcinoma, Uterine Cervical Neoplasms
ERBB2	-	2.82 (0.25, 31.53)	-	Adverse event	-	4	INHIBITOR	Breast Neoplasms, Neoplasms, Non-Small-Cell Lung Carcinoma, Thyroid Neoplasms
RAF1	2.06 (1.48, 2.86)*	-	2.63 (0.79, 8.83)	Adverse event	-	4	INHIBITOR	Neoplasms
PSMC3	-	1.12 (0.9, 1.4)	0.68 (0.18, 2.53)	Adverse event	-	4	INHIBITOR	Multiple Myeloma, Neoplasms, Mantle-Cell Lymphoma
PSMA1	-	1.43 (0.5, 4.11)	-	Adverse event	-	4	INHIBITOR	Multiple Myeloma, Neoplasms, Mantle-Cell Lymphoma
PSMB8	2.23 (0.99, 4.98)	1.06 (0.31, 3.59)	1.09 (0.6, 1.97)	Adverse event	-	4	INHIBITOR	Multiple Myeloma, Neoplasms, Mantle-Cell Lymphoma
PSMB9	2.23 (0.99, 4.98)	1.06 (0.31, 3.59)	1.1 (0.6, 1.99)	Adverse event	-	4	INHIBITOR	Multiple Myeloma, Neoplasms, Mantle-Cell Lymphoma
PSMA5	2.47 (1.8, 3.39)*†	0.08 (0.02, 0.29)*	-	Adverse event	-	4	INHIBITOR	Multiple Myeloma, Neoplasms, Mantle-Cell Lymphoma
PSMB10	-	1.11 (0.91, 1.35)	-	Adverse event	-	4	INHIBITOR	Multiple Myeloma, Neoplasms, Mantle-Cell Lymphoma
ALOX5	-	1.74 (1.18, 2.58)*	-	Adverse event	-	4	INHIBITOR	Asthma, Ulcerative Colitis, Rheumatoid Arthritis, Juvenile Arthritis
CACNB1	-	0.38 (0.2, 0.72)*	-	Adverse event	-	4	BLOCKER	Cardiovascular Diseases
CACNB1	-	0.38 (0.2, 0.72)*	-	Adverse event	-	4	MODULATOR	Fibromyalgia, Seizures, Epilepsy, Neuralgia, Restless Legs Syndrome, Postherpetic Neuralgia
PLG	18.35 (5.47, 61.6)*	5.48 (0.07, 456.86)	0.75 (0.18, 3.14)	Adverse event	-	4	ACTIVATOR	Thrombosis, Pulmonary Embolism, Stroke, Myocardial Infarction, Heart Failure, Hepatic Veno-Occlusive Disease
PLG	18.35 (5.47, 61.6)*	5.48 (0.07, 456.86)	0.75 (0.18, 3.14)	Adverse event	-	4	INHIBITOR	Hemorrhage, Menorrhagia
ITGB3	1.64 (1.06, 2.52)*	2.79 (0.81, 9.62)	-	Adverse event	-	4	INHIBITOR	Thrombosis, Unstable Angina
MET	-	0.66 (0.43, 1.01)	1.09 (0.42, 2.87)	Adverse event	-	4	INHIBITOR	Thyroid Neoplasms, Non-Small-Cell Lung Carcinoma, Neoplasms
GSK3B	-	0.45 (0.16, 1.25)	-	Adverse event	-	4	INHIBITOR	Bipolar Disorder, Psychotic Disorders
FDFT1	-	-	0.88 (0.44, 1.73)	Outcome	-	3	INHIBITOR	Hypercholesterolemia, Lipid Metabolism Disorders, Type 2 Diabetes Mellitus
CETP	1.49 (1.29, 1.72)*	0.91 (0.87, 0.95)*†	1.98 (1.63, 2.4)*†	Outcome	-	3	INHIBITOR	Hypercholesterolemia, Lipid Metabolism Disorders, Hyperlipoproteinemia Type II, Coronary Disease, Cardiovascular Diseases, Acute Coronary Syndrome, Hyperlipidemias
ANGPTL3	1.21 (1.11, 1.33)*	1.61 (0.52, 5.01)	1.16 (1.08, 1.25)*	Outcome	-	3	INHIBITOR	Hyperlipoproteinemia Type II
AKT1	-	0.49 (0.18, 1.36)	-	Adverse event	-	3	INHIBITOR	Prostatic Neoplasms
SOST	-	0.93 (0.25, 3.55)	1.03 (0.39, 2.69)	Adverse event	-	3	INHIBITOR	Osteoporosis, Postmenopausal, Osteoporosis, Bone Diseases
CYP26A1	7.25 (4.25, 12.37)*	0.22 (0.09, 0.51)*	4.35 (2.79, 6.79)*	Adverse event	-	2	INHIBITOR	Psoriasis, Acne Vulgaris
LTA	2.03 (1.04, 3.97)*	-	1.22 (0.78, 1.9)	Adverse event	-	2	INHIBITOR	Rheumatoid Arthritis, Sjogren's Syndrome
LTB	2.01 (1.03, 3.93)*	1.2 (0.44, 3.25)	1.11 (0.76, 1.62)	Adverse event	-	2	INHIBITOR	Sjogren's Syndrome, Rheumatoid Arthritis
NR1H3	-	1.07 (0.97, 1.18)	0.86 (0.58, 1.27)	Outcome	-	1	AGONIST	Hypercholesterolemia
NR1H3	-	1.07 (0.97, 1.18)	0.86 (0.58, 1.27)	Outcome	-	1	MODULATOR	Hypercholesterolemia
TOP1	2.3 (0.15, 35.62)	-	16.72 (4.19, 66.8)*	Adverse event	-	4	INHIBITOR	Neoplasms
