# Supplementary material for: Validation of lipid-related therapeutic targets for coronary heart disease prevention using human genetics
Source: Nat Commun. 2021 Oct 21;12:6120. doi: 10.1038/s41467-021-25731-z (PMC8531035; doi:10.1038/s41467-021-25731-z)
Supplement: Supplementary file 7 — Supplementary Data 4 [file 41467_2021_25731_MOESM7_ESM.xlsx]

## Sheet: Sheet1
Drug target gene	No. variants	Heterogeneity P-value	LDL-C (OR, 95% CI)	HDL-C (OR, 95% CI)	Triglycerides (OR, 95% CI)
MARK4	6	0.747	1.08 (0.82, 1.42)	1.01 (0.33, 3.12)	0.82 (0.18, 3.65)
GIPR	4	0.361	2.49 (1.2, 5.19)*	0.45 (0.1, 2.07)	1.91 (0.32, 11.34)
NPC1L1	6	0.34	1.5 (0.76, 2.96)	0.76 (0.11, 5.15)	1.11 (0.21, 5.92)
NR1H3	8	0.801	1.4 (0.45, 4.34)	0.88 (0.73, 1.05)	0.51 (0.37, 0.7)*
SLC18A1	7	0.232	5.31 (0.45, 62.01)	0.21 (0.01, 3.79)	0.37 (0.02, 9.01)
LPAR2	5	0.293	0.07 (0.0, 25.72)	4.89 (0.02, 957.6)	16.68 (0.07, 4147.03)
CTSA	5	0.766	0.09 (0.02, 0.48)*	77.68 (6.48, 931.29)*	117.3 (7.26, 1896.01)*
SLC12A3	19	4.16-01	4.02 (2.34, 6.93)*	1.16 (0.96, 1.4)	0.88 (0.34, 2.25)
PVR	10	0.215	1.41 (0.93, 2.14)	1.71 (0.54, 5.41)	1.18 (0.3, 4.68)
SCARB1	10	0.00248	25.58 (1.06, 614.7)*	0.79 (0.47, 1.33)	0.06 (0.0, 1.2)
FDFT1	5	0.972	1.87 (0.3, 11.58)	0.94 (0.1, 8.91)	0.93 (0.57, 1.5)
APOB	16	0.000548	1.54 (1.02, 2.33)*	2.48 (0.66, 9.29)	2.37 (0.78, 7.19)
GCKR	10	0.345	3.11 (0.8, 12.13)	1.79 (0.24, 13.49)	0.84 (0.58, 1.24)
CAD	11	0.756	4.64 (0.9, 24.08)	1.26 (0.26, 6.07)	0.8 (0.66, 0.97)*
CETP	36	0.03	1.89 (0.83, 4.3)	1.0 (0.84, 1.19)	0.96 (0.46, 2.0)
PLTP	5	0.602	0.18 (0.04, 0.8)*	24.18 (4.51, 129.56)*	28.65 (4.7, 174.74)*
MMP9	5	0.101	0.01 (0.0, 0.06)*	5.65 (0.72, 44.19)	17.38 (1.99, 152.02)*
LIPG	20	0.0864	0.24 (0.13, 0.47)*	0.9 (0.74, 1.09)	5.09 (3.36, 7.7)*
DHODH	11	0.839	2.18 (1.61, 2.95)*	2.08 (0.94, 4.59)	0.44 (0.16, 1.22)
LACTB	6	0.7157	0.21 (0.0, 14.0)	1.35 (0.11, 16.87)	1.61 (0.06, 43.74)
LILRB5	6	0.818	1.63 (0.13, 20.4)	0.82 (0.5, 1.36)	1.1 (0.12, 10.51)
STX1A	5	0.775	0.51 (0.13, 2.04)	0.34 (0.03, 3.29)	0.7 (0.26, 1.87)
HGFAC	7	0.998	1.19 (0.13, 10.74)	0.15 (0.01, 2.31)	0.9 (0.07, 11.59)
DCPS	9	0.246	0.72 (0.41, 1.23)	0.33 (0.16, 0.69)*	6.7 (1.54, 29.28)*
ST3GAL4	10	0.00514	1.46 (0.32, 6.8)	1.03 (0.15, 6.97)	6.72 (0.29, 156.11)
APOA5	14	0.687	10.23 (6.21, 16.84)*	1.23 (0.93, 1.62)	0.73 (0.61, 0.88)*
APOA4	15	0.517	1.53 (0.74, 3.14)	1.0 (0.74, 1.37)	1.11 (0.82, 1.5)
APOC3	18	0.00186	2.24 (1.18, 4.27)*	0.75 (0.62, 0.91)*	0.81 (0.69, 0.95)*
SLC22A2	16	0.000207	2.73 (1.66, 4.47)*	1.26 (0.4, 3.93)	1.38 (0.34, 5.63)
VEGFA	4	0.439	0.27 (0.04, 1.67)	0.39 (0.0, 346.13)	2.39 (0.01, 1013.57)
HMGCR	7	0.43	1.79 (1.28, 2.5)*	0.13 (0.01, 1.38)	0.31 (0.02, 4.26)
NRBP1	10	0.843	0.68 (0.06, 7.53)	1.39 (0.09, 21.94)	0.91 (0.47, 1.76)
AMPD2	4	0.422	2.43 (1.01, 5.81)*	0.05 (0.0, 15.18)	0.01 (0.0, 70.8)
APOA1	17	0.0176	2.21 (1.26, 3.87)*	0.84 (0.67, 1.04)	0.97 (0.74, 1.29)
PLG	5	0.549	21.26 (12.83, 35.23)*	0.17 (0.04, 0.7)*	0.15 (0.03, 0.86)*
SLC12A5	4	0.971	0.0 (0.0, 0.16)*	15.94 (0.81, 312.7)	73.81 (1.12, 4881.0)*
PEPD	6	0.891	2.24 (0.66, 7.57)	0.48 (0.21, 1.09)	1.74 (0.72, 4.22)
ATG4C	8	0.651	0.42 (0.12, 1.47)	4.32 (1.24, 15.04)*	0.96 (0.41, 2.25)
SMARCA4	15	0.0861	1.95 (1.8, 2.11)*	0.97 (0.49, 1.92)	0.13 (0.04, 0.44)*
ALDH1A2	42	0.449	1.29 (0.75, 2.22)	1.1 (0.95, 1.28)	1.63 (1.03, 2.57)*
LDLR	18	0.000601	1.37 (1.15, 1.62)*	0.23 (0.05, 1.11)	0.12 (0.01, 1.03)
PVRL2	15	0.0329	1.29 (1.08, 1.54)*	1.12 (0.49, 2.53)	1.03 (0.72, 1.46)
APOE	14	0.00696	1.28 (1.16, 1.42)*	0.9 (0.56, 1.46)	0.87 (0.65, 1.17)
APOC1	14	0.00286	1.3 (1.17, 1.46)*	0.9 (0.52, 1.58)	0.81 (0.6, 1.08)
NCAN	6	0.455	1.32 (0.2, 8.87)	0.42 (0.06, 2.82)	0.9 (0.14, 6.02)
LILRB2	8	0.781	0.87 (0.18, 4.19)	1.02 (0.7, 1.49)	0.91 (0.13, 6.51)
PPARG	14	0.012	2.77 (0.99, 7.76)	0.38 (0.15, 0.96)*	0.54 (0.15, 1.87)
ANGPTL3	5	0.685	7.52 (0.07, 826.16)	0.43 (0.09, 1.97)	0.35 (0.01, 10.44)
AMPD3	5	0.732	0.02 (0.0, 0.21)*	1.52 (0.55, 4.22)	5.21 (0.4, 67.63)
ACP2	9	0.675	0.77 (0.38, 1.54)	0.84 (0.71, 0.98)*	0.56 (0.43, 0.73)*
DAGLA	9	0.484	0.95 (0.67, 1.35)	1.48 (0.51, 4.3)	0.92 (0.43, 1.98)
BLK	4	0.253	0.04 (0.0, 0.61)*	0.8 (0.01, 91.76)	0.35 (0.15, 0.84)*
CGREF1	5	0.599	0.59 (0.1, 3.58)	1.68 (0.11, 26.04)	1.1 (0.87, 1.38)
SLC5A6	11	0.723	2.7 (0.54, 13.63)	1.77 (0.36, 8.66)	0.83 (0.69, 1.0)
ATRAID	11	0.464	2.49 (0.39, 15.91)	1.62 (0.27, 9.53)	0.86 (0.62, 1.18)
CBLN3	4	0.0961	0.71 (0.27, 1.91)	4.05 (0.08, 211.75)	51.45 (0.28, 9606.89)
PSMA5	4	0.779	1.46 (0.66, 3.21)	0.12 (0.0, 5.13)	0.13 (0.0, 56.08)
CELSR2	23	0.0291	1.88 (1.5, 2.34)*	0.86 (0.25, 2.88)	1.84 (0.52, 6.56)
GALNT2	17	0.0066	0.98 (0.16, 6.02)	0.61 (0.12, 3.13)	0.94 (0.14, 6.14)
GDF7	4	0.189	0.87 (0.39, 1.98)	1.16 (0.04, 37.71)	2.44 (0.05, 127.94)
KLHL8	8	0.995	0.5 (0.07, 3.56)	1.51 (0.28, 8.02)	1.95 (1.08, 3.54)*
RSPO3	5	0.557	0.02 (0.0, 0.7)*	11.04 (0.44, 279.24)	100.3 (0.84, 11945.38)
SLC22A3	11	0.0902	4.7 (3.44, 6.43)*	2.64 (1.45, 4.81)*	3.5 (1.96, 6.24)*
RPL7A	6	0.517	2.39 (1.44, 3.99)*	5.41 (2.64, 11.1)*	2.09 (0.09, 46.73)
PTPRJ	4	0.0841	12.48 (1.22, 127.5)*	0.51 (0.28, 0.92)*	0.04 (0.0, 0.58)*
SIDT2	10	1.41e-05	5.26 (0.2, 139.08)	1.34 (0.52, 3.46)	1.08 (0.34, 3.41)
NAT2	9	0.667	1.46 (0.2, 10.91)	3.77 (1.16, 12.22)*	1.39 (0.4, 4.86)
GPR61	8	0.957	2.05 (1.62, 2.6)*	0.82 (0.32, 2.05)	0.47 (0.18, 1.19)
RGS12	8	0.993	0.7 (0.2, 2.44)	0.3 (0.07, 1.26)	1.76 (0.56, 5.6)
CILP2	4	0.739	55.61 (0.0, 15957345.62)	10.05 (0.02, 5027.9)	0.04 (0.0, 3522.79)
SIK3	17	0.157	3.68 (2.02, 6.69)*	0.76 (0.65, 0.88)*	0.69 (0.59, 0.8)*
PCSK7	10	0.00117	22.24 (2.45, 201.73)*	0.96 (0.46, 2.02)	0.53 (0.25, 1.11)
PTPN13	5	0.126	2.62 (0.34, 20.08)	3.67 (0.15, 91.55)	2.38 (0.19, 30.33)
UCN	8	0.782	10.72 (1.76, 65.49)*	0.36 (0.03, 4.02)	0.57 (0.41, 0.78)*
CTSB	4	0.944	1.68 (0.06, 47.93)	1.9 (0.01, 327.35)	0.9 (0.36, 2.26)
ABCA1	21	0.0111	2.09 (0.59, 7.36)	0.83 (0.58, 1.19)	3.33 (1.39, 7.96)*
LIPC	26	0.495	1.45 (0.76, 2.76)	1.09 (0.93, 1.29)	1.72 (1.05, 2.81)*
C2	5	0.134	0.05 (0.0, 22.82)	1.16 (0.4, 3.36)	0.41 (0.07, 2.33)
ANGPTL4	5	0.841	2.8 (0.63, 12.39)	0.43 (0.05, 4.09)	0.94 (0.01, 122.83)
TNXB	5	0.722	2.54 (1.45, 4.43)*	0.53 (0.07, 3.85)	1.05 (0.28, 3.92)
FEN1	11	0.608	0.94 (0.69, 1.28)	1.81 (0.81, 4.06)	1.06 (0.62, 1.81)
GSTM4	4	0.694	3.46 (2.01, 5.94)*	0.28 (0.07, 1.09)	0.14 (0.01, 3.47)
PCSK9	20	0.00521	2.39 (1.45, 3.96)*	1.01 (0.28, 3.6)	0.78 (0.24, 2.49)
LILRA3	9	0.522	0.07 (0.01, 0.81)*	1.01 (0.65, 1.56)	0.87 (0.12, 6.31)
RPS9	6	0.82	1.67 (0.17, 16.86)	0.83 (0.46, 1.47)	1.24 (0.1, 14.84)
FPR1	5	0.347	0.65 (0.2, 2.12)	1.6 (0.31, 8.36)	0.66 (0.01, 32.0)
OBP2B	9	0.95	1.25 (0.87, 1.8)	2.13 (0.75, 6.1)	0.07 (0.01, 0.62)*
INSR	6	0.7	6.78 (0.6, 76.86)	19.37 (0.94, 400.01)	16.08 (1.15, 224.46)*
TNKS	4	0.269	1.16 (0.05, 24.78)	0.25 (0.0, 14.36)	0.44 (0.12, 1.56)
SLC22A1	13	5.143e-05	2.73 (1.53, 4.9)*	1.16 (0.16, 8.61)	0.3 (0.04, 2.2)
LPL	27	0.00678	0.17 (0.03, 1.07)	0.28 (0.1, 0.78)*	0.48 (0.17, 1.35)
TSSK6	4	0.739	55.37 (0.0, 16133127.76)	10.04 (0.02, 5084.4)	0.04 (0.0, 3586.37)
EMILIN3	7	0.0729	1.28 (0.69, 2.36)	0.4 (0.02, 7.21)	4.03 (0.18, 90.18)
NDUFA13	4	0.739	55.95 (0.0, 16832999.76)	10.07 (0.02, 5139.88)	0.04 (0.0, 3654.32)
BACE1	6	0.0452	5.17 (0.34, 79.25)	1.7 (0.78, 3.73)	0.43 (0.17, 1.07)
LILRA5	9	0.77	0.08 (0.01, 0.59)*	0.92 (0.59, 1.44)	0.58 (0.08, 4.38)
BCAM	12	0.128	1.23 (0.99, 1.53)	1.42 (0.62, 3.28)	0.68 (0.49, 0.95)*
FPR3	5	0.356	0.66 (0.2, 2.15)	1.58 (0.31, 7.93)	0.63 (0.01, 28.98)
HAPLN4	4	0.0689	4.0 (0.2, 80.12)	46.52 (0.79, 2724.55)	0.48 (0.03, 8.07)
HLA-DRB1	8	0.0404	1.01 (0.47, 2.17)	1.0 (0.57, 1.75)	1.3 (0.51, 3.3)
SFTA2	4	0.0837	0.62 (0.24, 1.63)	1.36 (0.35, 5.34)	1.92 (0.25, 14.86)
IGF2R	16	0.000123	3.75 (2.25, 6.25)*	0.35 (0.07, 1.73)	0.24 (0.07, 0.8)*
HSD17B11	4	0.423	0.4 (0.02, 6.55)	0.61 (0.08, 4.8)	1.57 (0.33, 7.53)
LPA	9	0.0147	4.44 (2.43, 8.13)*	1.01 (0.47, 2.21)	1.03 (0.37, 2.91)
TOP1	7	0.686	1.32 (0.81, 2.14)	0.47 (0.09, 2.45)	4.61 (0.49, 43.81)
PSMB8	7	0.847	3.36 (1.76, 6.4)*	0.85 (0.21, 3.41)	0.73 (0.39, 1.38)
HLA-DRA	6	0.349	1.06 (0.57, 1.95)	0.86 (0.39, 1.91)	7.48 (3.04, 18.39)*
NOTCH4	15	0.0353	1.1 (0.46, 2.67)	2.03 (1.5, 2.75)*	0.99 (0.54, 1.8)
AGER	11	0.00688	2.73 (0.8, 9.29)	3.13 (1.89, 5.19)*	2.27 (0.71, 7.25)
EHMT2	5	1.05=e-01	328.24 (7.85, 13716.69)*	0.53 (0.2, 1.39)	0.04 (0.0, 0.38)*
SLC44A4	5	0.107	322.41 (7.63, 13629.22)*	0.53 (0.2, 1.4)	0.04 (0.0, 0.39)*
NEU1	4	NA	1.18 (0.0, 690.62)	0.91 (0.31, 2.68)	0.09 (0.01, 0.91)*
HSPA1B	4	NA	615016.56 (120.95, 3127274364.99)*	0.21 (0.01, 3.43)	0.11 (0.01, 1.23)
HSPA1A	4	NA	224722364.93 (797.77, 63301607264984.07)*	0.0 (0.0, 0.09)*	48.9 (1.62, 1472.63)*
C6orf25	4	NA	0.0 (0.0, 1.05)	194.1 (0.82, 45848.5)	0.3 (0.07, 1.29)
ABHD16A	4	NA	641.94 (13.43, 30693.48)*	0.04 (0.0, 0.39)*	2.54 (0.53, 12.2)
APOM	4	NA	292.41 (8.42, 10153.82)*	0.6 (0.19, 1.96)	0.26 (0.05, 1.23)
NCR3	4	0.422	5.55 (0.71, 43.25)	0.21 (0.04, 0.97)*	0.63 (0.15, 2.66)
HLA-C	15	0.000435	1.31 (0.77, 2.22)	2.72 (1.09, 6.79)*	0.93 (0.7, 1.24)
C6orf15	11	0.877	5.24 (2.57, 10.65)*	0.66 (0.45, 0.96)*	0.37 (0.21, 0.64)*
DDR1	4	0.152	0.74 (0.25, 2.2)	7.09 (0.34, 146.43)	0.67 (0.06, 8.05)
GSTM2	4	0.711	4.4 (0.99, 19.64)	0.28 (0.07, 1.13)	0.03 (0.0, 8312.8)
CEACAM16	13	0.385	1.34 (1.01, 1.79)*	2.29 (0.72, 7.3)	1.21 (0.69, 2.11)
C4B	5	0.904	2.29 (1.25, 4.18)*	0.34 (0.06, 1.97)	1.35 (0.77, 2.39)
APOC4-APOC2	11	0.0135	1.37 (1.21, 1.56)*	0.62 (0.39, 0.98)*	0.58 (0.44, 0.77)*
LTA	4	0.372	7.6 (1.01, 57.24)*	0.26 (0.06, 1.12)	0.44 (0.11, 1.74)
LTB	4	0.376	7.61 (1.04, 55.69)*	0.26 (0.06, 1.11)	0.44 (0.11, 1.69)
CYP21A2	4	0.671	2.22 (1.09, 4.55)*	0.32 (0.05, 2.06)	1.47 (0.44, 4.93)
TNF	4	0.373	7.69 (1.03, 57.64)*	0.26 (0.06, 1.11)	0.44 (0.11, 1.71)
HLA-B	10	0.0298	1.85 (1.2, 2.84)*	1.36 (0.65, 2.84)	1.1 (0.85, 1.42)
APOC2	12	4.74e-14	1.14 (0.71, 1.82)	0.48 (0.14, 1.67)	0.66 (0.32, 1.36)
HLA-DQA2	13	0.258	1.06 (0.77, 1.44)	3.59 (2.12, 6.09)*	1.82 (1.22, 2.72)*
LILRA4	6	0.807	0.06 (0.0, 0.73)*	0.83 (0.49, 1.41)	0.53 (0.05, 5.16)
PSMB9	7	0.847	3.35 (1.75, 6.41)*	0.85 (0.22, 3.38)	0.73 (0.38, 1.39)
HLA-DOB	8	0.952	3.27 (1.97, 5.45)*	1.02 (0.41, 2.49)	0.75 (0.49, 1.15)
EGFL8	6	0.000522	1.49 (0.02, 110.15)	8.25 (0.57, 118.64)	0.72 (0.02, 24.37)
CFB	5	0.133	0.05 (0.0, 20.51)	1.14 (0.39, 3.31)	0.4 (0.07, 2.29)
LILRA6	5	0.537	1.63 (0.07, 39.37)	0.72 (0.19, 2.73)	0.46 (0.0, 112.3)
HP	11	0.0877	1.82 (1.15, 2.88)*	4.88 (1.89, 12.6)*	0.58 (0.13, 2.64)
ITGB3	4	0.749	2.65 (0.34, 20.42)	0.64 (0.01, 61.4)	1.59 (0.17, 15.05)
RPL17	4	0.536	0.86 (0.09, 8.06)	1.0 (0.47, 2.12)	8.34 (0.45, 155.7)
