# Supplementary material for: Validation of lipid-related therapeutic targets for coronary heart disease prevention using human genetics
Source: Nat Commun. 2021 Oct 21;12:6120. doi: 10.1038/s41467-021-25731-z (PMC8531035; doi:10.1038/s41467-021-25731-z)
Supplement: Supplementary file 8 — Supplementary Data 5 [file 41467_2021_25731_MOESM8_ESM.xlsx]

## Sheet: Sheet1
Index	Disease area	Trait
1	Skin and subcutaneous tissue	Psoriasis
2	Skin and subcutaneous tissue	Cellulitis
3	Skin and subcutaneous tissue	Atopic dermatitis
4	Respiratory system	Unspecified acute lower respiratory infection
5	Respiratory system	Other disorders of nose and nasal sinuses
6	Respiratory system	Other chronic obstructive pulmonary disease
7	Respiratory system	Nasal polyp
8	Respiratory system	Asthma
9	Pregnancy, childbirth and the puerperium	Other complications of labour and delivery not elsewhere classified
10	Nervous system	Sleep disorders
11	Nervous system	Parkinson disease
12	Nervous system	Narcolepsy
13	Nervous system	Multiple sclerosis
14	Nervous system	Mononeuropathies of upper limb
15	Nervous system	Alzheimer disease
16	Nervous system	Schizophrenia
17	Neoplasms	Ovarian neoplasms
18	Neoplasms	Other malignant neoplasms of skin
19	Neoplasms	Malignant neoplasm of prostate
20	Neoplasms	Malignant neoplasm of breast
21	Neoplasms	Leiomyoma of uterus
22	Neoplasms	Benign neoplasm of colon rectum anus and anal canal
23	Musculoskeletal and connective tissue	Soft tissue disorders related to use overuse and pressure
24	Musculoskeletal and connective tissue	Rheumatoid arthritis
25	Musculoskeletal and connective tissue	Other specific joint derangements
26	Musculoskeletal and connective tissue	Other joint disorders not elsewhere classified
27	Musculoskeletal and connective tissue	Other disorders of synovium and tendon
28	Musculoskeletal and connective tissue	Other acquired deformities of limbs
29	Musculoskeletal and connective tissue	Juvenile arthritis
30	Musculoskeletal and connective tissue	Ankylosing spondylitis
31	Musculoskeletal and connective tissue	Internal derangement of knee
32	Musculoskeletal and connective tissue	Gout (UKBB)
33	Musculoskeletal and connective tissue	Gout (GWAS catalog)
34	Musculoskeletal and connective tissue	Gonarthrosis [arthrosis of knee]
35	Musculoskeletal and connective tissue	Fibroblastic disorders
36	Musculoskeletal and connective tissue	Dorsalgia
37	Musculoskeletal and connective tissue	Coxarthrosis [arthrosis of hip]
38	Musculoskeletal and connective tissue	Acquired deformities of fingers and toes
39	Mental and behavioural	Reaction to severe stress and adjustment disorders
40	Mental and behavioural	Bipolar affective disorder
41	Infectious and parasitic	Candidiasis
42	Genitourinary system	Unspecified renal failure
43	Genitourinary system	Other disorders of bladder
44	Genitourinary system	Hyperplasia of prostate
45	Genitourinary system	Female genital prolapse
46	Genitourinary system	Excessive frequent and irregular menstruation
47	Genitourinary system	Calculus of kidney and ureter
48	Genitourinary system	Chronic kidney failure
49	Findings, not elsewhere classified	Unspecified haematuria
50	Findings, not elsewhere classified	Unknown and unspecified causes of morbidity
51	Findings, not elsewhere classified	Syncope and collapse
52	Findings, not elsewhere classified	Polyuria
53	Findings, not elsewhere classified	Pain in throat and chest
54	Findings, not elsewhere classified	Other orthopaedic follow-up care
55	Findings, not elsewhere classified	Other and unspecified injuries of head
56	Findings, not elsewhere classified	Nausea and vomiting
57	Findings, not elsewhere classified	Injury of muscle and tendon at wrist and hand level
58	Findings, not elsewhere classified	Injury of muscle and tendon at hip and thigh level
59	Findings, not elsewhere classified	Fracture of forearm
60	Findings, not elsewhere classified	Follow-up examination after treatment for conditions other than malignant neoplasms
61	Findings, not elsewhere classified	Flatulence and related conditions
62	Findings, not elsewhere classified	Family history of malignant neoplasm
63	Findings, not elsewhere classified	Complications of internal orthopaedic prosthetic devices implants and grafts
64	Findings, not elsewhere classified	Abdominal and pelvic pain
65	Eye and adnexa	Senile cataract
66	Eye and adnexa	Other cataract
67	Endocrine, nutritional and metabolic	Type 2 diabetes
68	Endocrine, nutritional and metabolic	Other non-toxic goitre
69	Endocrine, nutritional and metabolic	Other hypothyroidism
70	Endocrine, nutritional and metabolic	Diabetic nephropathies
71	Digestive system	Ventral hernia
72	Digestive system	Ulcerative colitis (UKBB)
73	Digestive system	Ulcerative colitis (GWAS catalog)
74	Digestive system	Other non-infective gastro-enteritis and colitis
75	Digestive system	Other diseases of oesophagus
76	Digestive system	Other diseases of liver
77	Digestive system	Other diseases of anus and rectum
78	Digestive system	Oesophagitis
79	Digestive system	Inguinal hernia
80	Digestive system	Gastro-oesophageal reflux disease
81	Digestive system	Gastritis and duodenitis
82	Digestive system	Fissure and fistula of anal and rectal regions
83	Digestive system	Diverticular disease of intestine
84	Digestive system	Diaphragmatic hernia
85	Digestive system	Crohn's disease [regional enteritis]
86	Digestive system	Crohn disease
87	Digestive system	Cholelithiasis
88	Digestive system	Biliary liver cirrhosis
89	Digestive system	Acute appendicitis
90	Circulatory system	Varicose veins of lower extremities
91	Circulatory system	Stroke
92	Circulatory system	Phlebitis and thrombophlebitis
93	Circulatory system	Myocardial infarction
94	Circulatory system	Heart failure
95	Circulatory system	Haemorrhoids
96	Circulatory system	Essential (primary) hypertension
97	Circulatory system	Chronic ischaemic heart disease
98	Circulatory system	Atrial fibrillation and flutter
99	Circulatory system	Atrial fibrillation
100	Circulatory system	Angina pectoris
101	Circulatory system	Acute pericarditis
102	Circulatory system	Acute myocardial infarction
